# Supplementary material for: Identification and Expression Patterns of Putative Diversified Carboxylesterases in the Tea Geometrid Ectropis obliqua Prout
Source: Front Physiol. 2017 Dec 18;8:1085. doi: 10.3389/fphys.2017.01085 (PMC5741679; doi:10.3389/fphys.2017.01085)
Supplement: Figure S1 — Sense probe control for in situ hybridization with biotin-labeled probes. [file DataSheet1.zip]

Archive with 8 entries (7 files):
- Supplementary material/
- Supplementary material/alignment document.meg
- Supplementary material/Figure S1.tif
- Supplementary material/Table S1.docx
- Supplementary material/Table S2.docx
- Supplementary material/Table S3.docx
- Supplementary material/Table S4.xlsx
- Supplementary material/Table S5.docx
