# Supplementary material for: Identification and Expression Patterns of Putative Diversified Carboxylesterases in the Tea Geometrid Ectropis obliqua Prout
Source: Front Physiol. 2017 Dec 18;8:1085. doi: 10.3389/fphys.2017.01085 (PMC5741679; doi:10.3389/fphys.2017.01085)
Supplement: Figure S1 — Sense probe control for in situ hybridization with biotin-labeled probes. [file DataSheet1.zip › Supplementary material/alignment document.meg]

#mega
!Title 35;
!Format DataType=Protein indel=-;

#EoblCXE16
M-----------------------------------------------------------
-------------------------------------YGSVLWAALLAA-----------
------------------------------------------------------------
-------AAAAAGVCAAPEPVVAAPAG-PARGSWLRSRRGRPLAAFRGLR----YAAPPV
GELRFKPPQPEP-AAR-DEIDARSDGPACPQPAEEGYYV---------------------
---------------DEDCLRLNVYTPRINSTGSG----------------LPVVVFLHA
GGFYSVSGRS-DVAGPDYLLDEE--LVLVTANYRLGSLG------------------FLS
TGDE-----FAPGNNGLKDQVLALRWVQRNIAAFGGDPGRVTLAGYSAGAFSVALHMVSP
--MSKGLFHRAIAMSGSPISQIPVP----PHQRALAERQAALAGCPHR-----SSREMLA
CLRNKTADEIGNSLDGFFEYA------YDPVLVWTPVVEPDC-------------GQERF
LAEHPLTSLRAGRAH-PVPCVISQTT--GEFFWKAFTILGNA----------SLSSAMGQ
DWRRMAAISFQLP------AADAAADALRAHYLGPGSRGPLANDSHTADALGRLYSHGVI
GFGVHTLVNALAVYSP-------------------HPVYYYRFDYIGNNSH---------
YM-DPAT----HKPTGVAHHDDLIYLFSINVSFPLIAP--SGS-QDSRMV-----DYMTG
MWRRFAATGNPNPTAAPG---AAAPSGAAWPPFTRS-------ARRYLNVKATPAVQSN-
MFEEDLQVWENLYNKRNCDFCTY*------------------------------------
------------------------------------------------------------
------------------------------------------------------------
------------------------------------------------------------
------------------------------------------------------------
------------------------------------------------------------
------------------------------------------------------------
------------------------------------------------------------
------------------------------------------------------------
------------------------------------------------------------
------------------------------------------------------------
------------------------------------------------------------
------------------------------------------------------------
------------------------------------------------------------
------------------------------------------------------------
-------

#EoblCXE11
M-----------------------------------------------------------
------------------------------------------------------------
------------------------------------------------------------
------------------TNVTIAQGKLKG--AEAISENGFKYYRFLNIP----YAKPPV
GRLRFKNPEPAE--PWEG-ERDATKSSLENISCQFD--FVT-------------------
----------KEIIGSEDCLYLNISTPKLP---------------SSGSKLLPVMFYLHG
GGFVRGNGTIIEQSTPEPLVDN--DVVVVTINYRLGVFG------------------FLS
LDT--A---EVTGNMGLKDQVIALKWVQENIEKFGGDKNNVTIFGVSAGAASVELLMLSS
--TTRGLFHKAILQSGSSINDWARS--------FKYDVLASNLIDLLGYN--GNKEDKNA
VCEFLLSLPAKSLTLAAAQVSFKFPAKG-LFYGFVPIVE-------------QIEEGA-F
ICINPYKLLKEGKFV-KVPVTRGFCN--LEGAILSAVKP------------LAVKEL-TE
HKNFSQFLPYDLNDEE------------KYDKNFHDAYLKGN--QVDTGVIDFIGDLHFA
AGVWLSSLFFAKYG---------------------ISEYVYKFSYDG-------------
-AFNSLKNILDIKLKGACHGDDTGYVLNKMFVNKK------IP-EEADVI---FKSKITK
LWTNFAKTANPTP-S------AN-DVGFEWPKFTET-------TKAYVNLDKEITIETNY
EPARIQ-IFEEIYSTYEK*-----------------------------------------
------------------------------------------------------------
------------------------------------------------------------
------------------------------------------------------------
------------------------------------------------------------
------------------------------------------------------------
------------------------------------------------------------
------------------------------------------------------------
------------------------------------------------------------
------------------------------------------------------------
------------------------------------------------------------
------------------------------------------------------------
------------------------------------------------------------
------------------------------------------------------------
------------------------------------------------------------
-------

#EoblCXE19
M-----------------------------------------------------------
-----------------------------------IRLIVLLLKLS-----IVLSAREPK
Q--------INLANQ---------------------------------------------
---------------GTISGMYITRFRTKR------------IAAYLGIP----YAQPPV
DYRRFMAPEYTDLPQWEGVKNATMFAPDCMQNDT------NPLNKHDELFMKLLDS----
-----QMEEPRKKEYSEDCLYLNVYVPDDF-----------------KVEGYPTLVWFHG
GGFVRG---SPNNINPFQLVLKQ-KVIFVSVAYRLNIFG------------------FFS
TLDN-----EAAGNFGLMDQVASLYWVKNNIASFGGDPENVCIFGHDAGAVSVGLHMVS-
-AYSAGLFQKAIAMSGNVLSPDTVNIAR--KELSTVNKVASAFGCFRK-----PTYQLLD
CLRR-----VNYQALLDIGEPLAD---------WKPIVDS-----------GFSNVTGSF
LPDFPSKLFKDEVFTP-VPLLTGYTN--MESALIFD---KGEN----EDSGISQREFDVM
REEIILSDIT--VDNSSCFTNQHHIQDAVAFFYKPIPPTSNE--TILRKLFLDFYTDKVH
GATTYQLAKHVSK---------------------QAPVYLYRFDLKPFSDV---------
ANEGVPDRIAVPHNFDLIFTFGMPHLALPEDLGKWDYR-------DKSIS-----EIIMK
MWTNFAWYSNPTNSG---------VIIDWDAFEAEKP----GFFIIDRQNFTMSTPQTIN
LKA--FEFWTDFYPKVVEIGTKCCKESYEDSSADPILTQRMIHSLITLYFILIVLS*---
------------------------------------------------------------
------------------------------------------------------------
------------------------------------------------------------
------------------------------------------------------------
------------------------------------------------------------
------------------------------------------------------------
------------------------------------------------------------
------------------------------------------------------------
------------------------------------------------------------
------------------------------------------------------------
------------------------------------------------------------
------------------------------------------------------------
------------------------------------------------------------
------------------------------------------------------------
-------

#EoblCXE13
M-----------------------------------------------------------
--------------------------------------ASASVLLFLLISTV-VVFAHGP
------------------------------------------------------------
------------------NPTVRLPYG-LLQGSWKTSTKGREYASFQGVP----YARPPI
GKYRFREPQELE--PWTGTWDATRPLSGCLQYDPFVRKI---------------------
-------------TGRENCLFVNIYSPN----PNP------------GAG-LPVVVFIHG
GAFMYGQSD--LYD-ASHLMDRD--VVVVTLNYRLGPIG------------------FLS
TGDD-----VIPGNNGLKDQSAALRWVRSNILNFGGDPDSVTLTGCSAGGASVHYHYLSP
--LSRDTFHRGIAFSGAAFASWTHAV----KPAQKAKALAAIVGCPTA-----TSQEILD
CLKCRPAEVIVNAQIEMFEWKV------HMFTPFTPTAEAPGVR-------------EPF
LTHYPYHAARLGAMP-NIPLITSVTS--EEGLYPAAAYQEDPS----------LLSDLET
HWEMLASNIFEYNDTLP-LTERSAVAAKIKQHYLGNRPVN----QETYPQLVQALGDRLF
SAEVGRQAQIHATMT-------------------KQPTYLYRYAFRGSKSL---------
SNIMAH--NDNN--YGVSHADDVLRIFKFPGLEVFTP-------DDVAMT-----ERLLD
MVYSYATTGIPNLNNS--------GPEWTPVRPGSS-------ELHYLDILSPTKSEMKA
TADFGQRTFWDRLGFIENERYQ-VYLKDEL*-----------------------------
------------------------------------------------------------
------------------------------------------------------------
------------------------------------------------------------
------------------------------------------------------------
------------------------------------------------------------
------------------------------------------------------------
------------------------------------------------------------
------------------------------------------------------------
------------------------------------------------------------
------------------------------------------------------------
------------------------------------------------------------
------------------------------------------------------------
------------------------------------------------------------
------------------------------------------------------------
-------

#EoblCXE15
G-----------------------------------------------------------
------------------------------------------------------------
------------------------------------------------------------
------------------------------------------------------------
------------------------------------------------------------
--------------------------------------EDG---------GSPILVYIHG
GGFQAG-SGDADLNGPEYLLDR--NVIVITFNYRINVFG------------------FLS
LGSP-----EVPGNQALRDQVTLLRWVRRNARAFGGDPDDVTLMGQSAGAACAHLLSLSK
--ATDGLFRRVILSSGTANPGFYTSSP--LYAQAVAALFLAQLGVNS-----TDPTEIHK
QLVKIPLQQILLANSNVQYRTG--------IISFAPVVES------------RFPGVTRI
LDDEPTELIKRGRGK-HYPMLVGVNT--LECGYFDPRLRY--------------LDFKGR
VEANPTLLLNPEIVFRTPPDLTQRLARVAIRRYFKARFTYDE-------YVRSCSETLFV
YPAFELANLRAATKG--------------------APVFLYQFAYQSQLNY---------
VQESGWLK-----QSETVHIEDFVKIFKPNAFSSV------VGAELPAE-DKRMKDWMTN
IVVNFIRCSTPTCTR------K-TERSPWPAVQQGK-----YNYQRIEKPGVFLNRGPTP
EQWHMIEYFKYLEAESKRAAAAPVPAAPSDAAINNVIAQFSMARPRYPLAVLYTTPRKLP
RFKHINSVQT*-------------------------------------------------
------------------------------------------------------------
------------------------------------------------------------
------------------------------------------------------------
------------------------------------------------------------
------------------------------------------------------------
------------------------------------------------------------
------------------------------------------------------------
------------------------------------------------------------
------------------------------------------------------------
------------------------------------------------------------
------------------------------------------------------------
------------------------------------------------------------
------------------------------------------------------------
-------

#EoblCXE9
M-----------------------------------------------------------
---------------------------------------------------MPSTCINEE
------------------------------------------------------------
----------------SKCIVETADGPVCG--YKN-KAEE-TYYQFKGIP----YAKPPL
KWLRFMPPSQIA--PWKE-VKDCTKDAPVPLQYYMW------------------------
----------KYGTGSEDCLYVDVMTPNIQPE-----------------KPLPVMFWIGC
QSFM---YTLDPIYDASLLVAQ--GVIFVRCGFRMGPFG------------------FLT
SQD--M---SAPGNCGLKDIVMALKWVQRNIHSFGGDPNNVTIFGSSSGGTIVHLMMLSP
--MATGLFHKAIIQSLSALNTWTLTK------TPLKLITDLAHQLNIQKT---NRIEIVE
ELRSLSAEEIMKAFGVLVETFWKDKKRAIIELLVKPCVE------------IEFEGQPAF
LSRSPDSILKIGHIN-KVPLIIGSIN--VEASVLDIVRC------------DFYKNFEVF
NQNEHLIVPRALTGEKKVS---KEIGQKLLQFYLGGEEHLRE--DTKTQYVQLLTDYYFL
YHINKTVTMHVQLAPE-------------------CPVYYYVLNCAG-------------
-QWSVPPTYKFFNSLGHYAEMPFIFKLKLSKHHNR------GRGSKDSIT---TRKRVTR
MWTNFAKYGNPTPEA------NDRLLQVQWDPVEDS------ENINYLNIGLELTKGRNP
FQERIE-FWDSLHKEHTFLRTLVYINELGIHW*---------------------------
------------------------------------------------------------
------------------------------------------------------------
------------------------------------------------------------
------------------------------------------------------------
------------------------------------------------------------
------------------------------------------------------------
------------------------------------------------------------
------------------------------------------------------------
------------------------------------------------------------
------------------------------------------------------------
------------------------------------------------------------
------------------------------------------------------------
------------------------------------------------------------
------------------------------------------------------------
-------

#EoblCXE5
M-----------------------------------------------------------
----------------------------------WSTLVCVCLALAAVQGHGHNHDHDHD
HCHDRDHSAGHGHSH---------------------------------------GHSHGH
SGTSPAASSTTTAPAPAADPMVTSPSG-SFRGSWMTSRRGRRFQAYRGIK----YAEPPV
GELRFQPPKPIL-QYP-GVVDASQEGPACPLIAPKEYFV---------------------
---------------SEDCLTINVYTPTTTSKKP-----------------LPVIFFIHA
GGFYSMTGRS-DVAGPHYFLDRD--MVLVTINYRLSSLG------------------FLS
TGDK-----LAPGNNGMKDQVMALRWVQRNIAAFGGDPNLVTISGCSAGSISVMLHMISP
--MSKGLFHRGISMSASPVSKAPSP----TQQYHLAVKQAQLLNCPSD-----NSSVIIS
CLKTKTWQELGD-WRGFYEFG------FDPTGIWWPVVEPDF-------------GQERF
LTLEPLDAIQQKKMH-DVPYIISQTE--DEFFWQAFTVLKNE----------TLLKTMNE
EWHRVAPISFGLP----RENSSVQSDRLRQFYLG---GKPLRNDQESGKNLGMLYGDAVI
GFGVHRLANLMCRHSS-------------------HPVWYYEFSYIGQHSH---------
YE-DPQT----KKPTGAAHHDDLIYIFSLSYRFPSIAP--NDTDPDSRMV-----DQMTA
LFYNFARHGDPNPRGD-----TPELGAVSWPAMTAA-------ARKFLRVGRDLAVHEN-
MKEDRMRVWEELYPIQY*------------------------------------------
------------------------------------------------------------
------------------------------------------------------------
------------------------------------------------------------
------------------------------------------------------------
------------------------------------------------------------
------------------------------------------------------------
------------------------------------------------------------
------------------------------------------------------------
------------------------------------------------------------
------------------------------------------------------------
------------------------------------------------------------
------------------------------------------------------------
------------------------------------------------------------
------------------------------------------------------------
-------

#EoblCXE3
M-----------------------------------------------------------
------------------------------------------------------------
------------------------------------------------------------
-------------------VKVKVAQGWLEGEKLDLVQGGGQYFSFKGIP----YAAPPL
GKLRFKAPQPPL--PWDGVRKATAHGPECKQQSIF---D-N-------------------
----------SINNGSEDCLYLNVYTPELAP-----------------KTQLPVMVFIHG
GGYKSG-SGNVSNYGPDFLVDH--GVILVTINYRLEVLG------------------FLS
LDTE-----DVPGNAGLKDQVAAFKWVKENISNFGGDPENITIFGESAGGASTVFHVLSP
--LTKGLFKRAISMSGVPSCDWSLPY----KARQRGFTLGKQLGLET-----DDPKKLLD
FLQSLPVEKLVATDPTILTLESDMSKNLIKMYHFTPVIEK------------DFG-QDHF
ITEAPSDILKKGKFN-DVDLLIGHTD--EESLLIADNLD----------------AYAKS
YNRYPENLVPRELLYELTPTVALETANKIHKYYIGDKPIG----KETFKQFAKYMSDAYF
AYDIHRFANNLPKIGN-------------------GKRFFYILSSVSERNV---------
FGNKGAQHGLYG----AAHLDDLLYLFDFKEYNMK------IEKDSKEYQ---LVDFVTT
VFTNFAKYGTPTPNK------S--LGVTWPEYDAKS------KQYVEIG-DQLQIKSQP-
-LANDLAFWKNLFNELGFEF*---------------------------------------
------------------------------------------------------------
------------------------------------------------------------
------------------------------------------------------------
------------------------------------------------------------
------------------------------------------------------------
------------------------------------------------------------
------------------------------------------------------------
------------------------------------------------------------
------------------------------------------------------------
------------------------------------------------------------
------------------------------------------------------------
------------------------------------------------------------
------------------------------------------------------------
------------------------------------------------------------
-------

#EoblCXE2
M-----------------------------------------------------------
-------------------------------------LCVKMLPSLVLFCALCILINDAA
------------------------------------------------------------
----------------LVQRVITSKGIIVGD--EVKTSDGESYATYFGVP----YAKVDE
D-NPFGNTSPYP--RFTTPFNASDPNIMCPQVILREGG----------------------
---------------ILQCLRLNIYVPRHN----------------SHSN-RPVFVWFHG
GGLAFG---SAGEYNATHLVQE--DVIVITANYRLGPYG------------------FLC
TPDN--------KNQGLEDMKTALKWIKKEISAFGGDCHRITIAGESWGGSAVDYLLY--
---EDAYFQQAIIQSGPRFS-YAVSSR--ED-TEVILKLAAILGQNT-----TNYRDALN
YMAKSDPIQVMRAYNSLEYV-------------FGVCENP-----------------GDF
HLD--LNAKYAERIR-NTPIMIGVTS--KETFDD-IASKPD---------------SYYA
TVEDEFYKSLGSVFNLK-NETLRNLTDEIWKFYLKSKPISKD----VMLEIIDLSSDFQE
NYGTERSVTNFLKMHN-------------------PRVYKYVYSYIG-------------
-ESPYKNVSG----VGAYHTQELPMLFEWWTK-----------LKTEEEF--MMRRRVVK
LWMDFVKYGNPTPNP------KSSP--RWLATDLNS-------RRYFDIN--LQSQMKDQ
LYRERMAFWEQIWSKYGQYRK*--------------------------------------
------------------------------------------------------------
------------------------------------------------------------
------------------------------------------------------------
------------------------------------------------------------
------------------------------------------------------------
------------------------------------------------------------
------------------------------------------------------------
------------------------------------------------------------
------------------------------------------------------------
------------------------------------------------------------
------------------------------------------------------------
------------------------------------------------------------
------------------------------------------------------------
------------------------------------------------------------
-------

#EoblCXE27
M-----------------------------------------------------------
------------------------------------------------------------
------------------------------------------------------------
-------------------AKVKVNQGWLEGELLNLVTEDGKYYSFKGIP----YAAPPL
GKLRFKDPQPPI--PWEGVRQAKSHGAQCPQRDMT---T-F-------------------
----------DVLPGSEDCLFLNVYTRDLKP-----------------AAPLPVMVYIHG
GGYGFG-SGNESHYGPDFLVNH--EVLLVTINYRLGPLG------------------FLC
LDTE-----DVPGNAGMKDQVAALRWVKENIKFFGGDPNNVTVFGESAGGASAGLHILSP
--MSKGLFNRAICMSGVPLCDWSIAY----QPTRRAFTLGKLLGKET-----RDPKELLE
FLQSIPAEKLIEPIPAVLTSE-EIINKAAKLFLFIPQIEK------------NLG-QEHF
LTESPESMLKNGKIN-DVDIFIGQTS--EEGLIVSSMIE----------------EFSKN
YGRYPEMIVPRKILLQCNADKILELSDIIYEYYFGKKPID----KDSYQMVAQILSDMMF
VTDIHRFVERLPKSKS-------------------KKRFFYVFSCLSSRNV---------
YGSGGLKYGLKG----VSHLDDTHYLFDPKWLSMK------IDKNSREYK---LVQQVSK
VFTNFAKYGTPTPDD------S--LGVRWPEYDSSS------KKYVDIG-DTLTIGDNL-
-KRAELAFWKSIYFKAGLEF*---------------------------------------
------------------------------------------------------------
------------------------------------------------------------
------------------------------------------------------------
------------------------------------------------------------
------------------------------------------------------------
------------------------------------------------------------
------------------------------------------------------------
------------------------------------------------------------
------------------------------------------------------------
------------------------------------------------------------
------------------------------------------------------------
------------------------------------------------------------
------------------------------------------------------------
------------------------------------------------------------
-------

#EoblCXE1
M-----------------------------------------------------------
-------------------------------------------------KWALLASLIAA
------------------------------------------------------------
----------------SLLRPPAPPVRTAGGVLRGRLSHNGRFYEYLGIP----YGTVDE
R-NRFQAPLPPP--TWQGVLDAVDENTWCPQR-ALL--G---------------------
------------TIGRPDCLKLNVYSPVHK-T----------------TDLLPVMVYIHG
GCFFGG-TGSPFLYGGDYFAEN--GVVFVGINYRLGVEG------------------FLC
LGTK-----EAPGNAGLKDQIAALRWIRDNIRAFGGNPDDVTLFGESAGAVSTSFMILSP
--AAKGLFHKAILQSGSSLAPWALQH----DPIQTASNLVKNLGYDT-----KDPSEIYN
ILSNRTAEELILALK--ENEK---RYCVADTSIFVPCIEN------------DIKGVEPV
VTEYPADIIKSGNYT-KVPMIIGYTD--SEGLYFVSADYG--------------NSLKNG
TSVIDPASAMQRDLDFPNQIERNWTAERIKRHYFSSNED------EMIMNMINLYSDLHF
KFPLILESELYARTSH-------------------QPIYYYLFRYNGLINM---------
PK--FISG-FG-LNYGASHADDLFYLFKPHGFPLP------QSFLEEDMI-----GRMVT
LWTNFAKYGDPTPAR------ARM-ALRWRPSRERS------PRALVLD-RRLRTAPLWE
P--PAVALWNDTYARYRRRDYGFKTKRSRSFLTDRLGLEELSAR*---------------
------------------------------------------------------------
------------------------------------------------------------
------------------------------------------------------------
------------------------------------------------------------
------------------------------------------------------------
------------------------------------------------------------
------------------------------------------------------------
------------------------------------------------------------
------------------------------------------------------------
------------------------------------------------------------
------------------------------------------------------------
------------------------------------------------------------
------------------------------------------------------------
------------------------------------------------------------
-------

#EoblCXE32
M-----------------------------------------------------------
--------------------------------VASRIWCVVLVCLGATAPAAAVVGGEPA
APP---------------------------------------------------------
---------------EPDAAVVFVQRQGRSARLEGLKDDKLGYYTFYGIR----YAEPPL
GPRRFQRATRRY---MAGELTATKQCLPCPQPDPYMPKR---------------------
------------MIGDEDCLCLNVFAPKMPGE----------------ETGSPVIFFIHG
GNYRSG---STSAYGGQHFAQK--DTILVTAQYRLGALG------------------YLS
TGQR-----DASGNLGLFDLHTAMVWINEYIEFFGGDKNRVVLMGQGSGGSAASLLALSP
---EGRSATGVAAMSGTPLSPGAVRPD----PQKHASALANATGCPS-----APAERLVL
CLRKMPVEKVVLADADLNMGSVDTVKFLDDISGRSGAGARVEGED-------DLRALPPL
VVEPPADSLKKKDKR--VPLLTGVTSAETSRAVYGKYNKFLTN------QLQSVKDFIKK
DLIGGLQSVVAGVEGLLPFTAALNQVLPLTDYYQAVFTQTAN-AVDGLSQIAEATGDALF
NFPAYQTVNAWSGGGS---------------------AFLYSFEHVGNLSKGAYFLPGVP
LADQSNGMPEGAKLKGPAHGDELAYLFEPLDAEGKPTGG-EVSGTDARAR-----DSFVG
LVAKFAHRTDKSDKKSGGGFFDKSFSKDTDQFLKITDQVKMEKEFRFCQMGMWGNMGDRL
TSALCKNLITDLLGTLPIGDIANGKIPLVSGQNPLGALTGQQNVLPLGGLTGQQNSMPLG
GLLGQTQGQQKPQSITGGLFGQRAPSRNQATRKTTPKSNLLDIPFDF*------------
------------------------------------------------------------
------------------------------------------------------------
------------------------------------------------------------
------------------------------------------------------------
------------------------------------------------------------
------------------------------------------------------------
------------------------------------------------------------
------------------------------------------------------------
------------------------------------------------------------
------------------------------------------------------------
------------------------------------------------------------
------------------------------------------------------------
------------------------------------------------------------
-------

#EoblCXE18
M-----------------------------------------------------------
----------------------------------------------KYIKNVVLFTLFAM
------------------------------------------------------------
----------------NLVDQPAPEVVIEQGILSGKVSADGSFFQYFGIP----YATTNS
S-TRFKAPLPPP--SWKGVFRAVDEIYSCPQK--GF--L---------------------
----------GSIKGEEDCLKINVYVPSMA------------------KRPLPVMVYIHG
GAFYLG-SGGTLLYAGDFLVQH--EVILVTFNYRLGVLG------------------FTC
LNIK-----EAPGNAGLKDQIAALRWVKKNIAAFGGDPDNITLFGQSAGGASTSLLLASP
--LTEGLFNKAIVQSGSAIANWGTDR----DPISTARLIAKTLGYSV-----TDPKDIYN
IFSKTPYKELVAAYP--KKPI---GKYLDTELLYLPCIEK------------SFAGEEAV
ISELPFNLINK-KPK-DIPLMFGATS--REGLFLTAMDTE--------------ETIKE-
---RDKKYLFASDLKFPSEEEAERIDNMTREVYFGKERMS----MKTIANISDLMTDLYF
GLPGVFESEIMVKKIK-------------------SPVYNYYFDYSGGRNF---------
LK--YLTG--NKNESGACHADELLYLFRGDMWPFP------IDKRDRKMI-----YHMTK
MWTDFAKYSNPTPD-------SSDVPVKWTPTTQKK------LNFLYID-EELKMGPIPN
P--ERYQLWKDIYDKYRKTDYS*-------------------------------------
------------------------------------------------------------
------------------------------------------------------------
------------------------------------------------------------
------------------------------------------------------------
------------------------------------------------------------
------------------------------------------------------------
------------------------------------------------------------
------------------------------------------------------------
------------------------------------------------------------
------------------------------------------------------------
------------------------------------------------------------
------------------------------------------------------------
------------------------------------------------------------
------------------------------------------------------------
-------

#EoblCXE12
M-----------------------------------------------------------
------------------------------------WGFVCFCSFVIFCGAYAAEDAK--
------------------------------------------------------------
----------------ESKVVYIAQGPVRG-----YKDPSSGVYFYQSIP----YATAPT
GVNKFKAPLPPP--TWTEPLEAVSSHIACPQFMH-VGPVK--------------------
----------IEMNQQEDCLIASVYVPDTQ------------------ERDLPVVVYVHG
GAFQVG---TGDMILPTALVAE-NNIIAVTFNYRVGTHG------------------FLC
LGTED-----VPGNAGMKDQVAALKWVKQNIASFGGNPDEVTIAGYSAGSAAVDLLMLSK
--SAEGLFNKVIPESGASIGVWTIQTD--P--LENAKNFAKNLNFTD-----VDDIDALE
NFYKTASFDVLN-VPFFDKI--------DSTFGPSPCVERST-------------SEEPF
LDKSPVDILKSGDYR-KVPLLYGFAS--MEGLIR--IDFFE---------------TWKD
KMNEKFSDFLPPDLAFESTEQREEVARLVKSFYFEDKPVGAD----TVLAYVDFFSDVMF
AYPMLRTVKYHVEAGH-------------------DQIYLYDYDYVD-------------
-ENTPDIPH--AGIKGAFHCAQSAAIFN--VPSFD-----GKTKTTDEFL--KMSATLRS
IWGNFIKTGAPVPV--------GSGLPAWPAARAGR-------APHMSLGRELALR--GP
LLEPRARFWDAVYTAHYRDPAPPPEPRTRRSEL*--------------------------
------------------------------------------------------------
------------------------------------------------------------
------------------------------------------------------------
------------------------------------------------------------
------------------------------------------------------------
------------------------------------------------------------
------------------------------------------------------------
------------------------------------------------------------
------------------------------------------------------------
------------------------------------------------------------
------------------------------------------------------------
------------------------------------------------------------
------------------------------------------------------------
------------------------------------------------------------
-------

#EoblCXE10
M-----------------------------------------------------------
------------------------------------------------------------
------------------------------------------------------------
-------------------VQVRVAEGLLEGEVVENEFG-GKFCSFKGIP----YAEPPE
---RFKAPQPKK--PWDGVRSAKEFGSVCIQVEMLS----G-------------------
----------QVMG-SEDCLFLNVYTPDVNP-----------------GKPWPVMVFIHG
GGFISG-SSNDDLYGPEFLVRH--GIILVTLNYRLEALG------------------FLS
LDTE-----DIPGNAGMKDQVAALRWVKANIKHFGGDSENITIFGESAGGASSSYHLVSP
--MSKGLFNKAIVQSGALTCNWAQCV----EPRERALKLARQLGCHS-----EDDKVLAE
FFRNVDAMKLIGLKLPLTQSD---KL---YELSFAVTDEK------------QFGENERF
FYGDHVEVLKRGIHD-NVKVMTGYTQ--DEGIIAFGLKAP-------------LEQFIAK
ANEFKEFFVPKPIQFNCSIKDQIEVGRKIKEFYFNKDVVS----KENFDQLLKFLSWDMF
LHGCLLLAKLIS--NK-------------------NKVYLYKLTCKSERNI---------
FAHLAGLSDVVGDRQLVSHADDLFYLFPGKITQKV------VKENSPTFT---LIDRMTT
LWTNFAKYSDPTPDS------S--LGVKWLPYTLKD------KHYLDIG-NQLAAGVNP-
-DGEDDAFWDSIFKKYLPSYAV*-------------------------------------
------------------------------------------------------------
------------------------------------------------------------
------------------------------------------------------------
------------------------------------------------------------
------------------------------------------------------------
------------------------------------------------------------
------------------------------------------------------------
------------------------------------------------------------
------------------------------------------------------------
------------------------------------------------------------
------------------------------------------------------------
------------------------------------------------------------
------------------------------------------------------------
------------------------------------------------------------
-------

#EoblCXE7
M-----------------------------------------------------------
-----------------------------------LRKSLALFCLVFLT-ASNAEDG---
------------------------------------------------------------
----------------VSRVVNTAQGPVKG-----YKDPEYGFYTFMSIP----YATAPT
GPNRFKAPLPPQ--KRMHTLEAVDKRIICPQAKFPIQVMP--------------------
----------LDLIMQEDCLILNIYVPDTS------------------KKNLPVVFHVHG
GGFQMG---YGEFISPSKFVAD-SQIIFVNFNYRLGPHG------------------FLS
LGTDD-----IPGNAGMKDQVAALRWVKENIASFGGNPEDITLQGFSAGSASVDLLMLSK
--TTEGLFNKVIPESGSNSAAWAIQSD--P--LENSKWFAKTLNFHN-----VEDIYALE
EFYKTVSFDQLLSNGFFDQK--------DSTFVFSPCVERVT-------------DSEAF
LDKSPIDILKSGDYV-KVPLLYGFAD--MEGLLR--ESFFE---------------NWRS
KMNNNFSDFLPADLKFESTEQKEEIARRVKEFYFEDKAIGTE----NILQYVDYFSDVFF
AYSTLRAVKYHVEAGH-------------------DKVYLYEYSFVD-------------
-DNTPAVSY--TDVKGANHCAQTFALFDPETPAHM-----PKITKTADFK--KMAKVIRK
IWTNFIERG--VPN--------IEEIPEWPTVGAGW-------SP---------------
------------------------------------------------------------
------------------------------------------------------------
------------------------------------------------------------
------------------------------------------------------------
------------------------------------------------------------
------------------------------------------------------------
------------------------------------------------------------
------------------------------------------------------------
------------------------------------------------------------
------------------------------------------------------------
------------------------------------------------------------
------------------------------------------------------------
------------------------------------------------------------
------------------------------------------------------------
------------------------------------------------------------
-------

#EoblCXE26
M-----------------------------------------------------------
------------------------------------------------------------
------------------------------------------------------------
-------------------PLVRVTQGILKG---AICEGIGKYVAFKGIP----YAKPPV
GNLRFKAPEPPE--AWEGERDATEHGPVCPQYNERM--N---------------------
----------RIDAGSEDCLYLNVFTKNLSP-----------------PRPLPVLVWIHG
GGFYTG-SGNSDYYGPDFFLEH--DVILVTFNYRLEVFG------------------FLC
LDTE-----EVPGNAGLKDQVMALKWVKNNIAAFGGDSNNITIFGCSAGSTATSYHLVSK
--MSEGLFNKAICQSGVCLNEWSYNI----YAKQRAFQLGKLLGKET-----EDVHELLE
FLKNVPTLSLVNVELPRIESD---HADITDSILFGPVIEK------------SHLRIEKF
VTEAPPDILNRGNLA-KVPIILGYTS--GEGIEIARKLQ-----------------YTLG
FMSQAGSVVPRELKMKWASEKVKDADQRIRIHYFGGREIT----MDSIQEVANLESDKLF
VFNIIRFARYFSRRTS-------------------MPVYLYKFDVESERNY---------
TKKTYKMEALKG----VCHADDLPYQFNVTNIDIP------LSEESKRII-----RRFTK
LWCNFAKTGNPTPTE------G---EDKWEPFTDTE------RNCYIIGNHSLKCARNV-
-DEKNNSFWEIIYGEQ*-------------------------------------------
------------------------------------------------------------
------------------------------------------------------------
------------------------------------------------------------
------------------------------------------------------------
------------------------------------------------------------
------------------------------------------------------------
------------------------------------------------------------
------------------------------------------------------------
------------------------------------------------------------
------------------------------------------------------------
------------------------------------------------------------
------------------------------------------------------------
------------------------------------------------------------
------------------------------------------------------------
-------

#EoblCXE20
M-----------------------------------------------------------
---------------------------------------GSAGVGRARVKWLVLWSLWAG
------------------------------------------------------------
----------------RLVPEPTPPVRAAAGWLRGERAPAGAHAQYTGIP----YATVV-
--HRFQAARPVA--DWEGVFDAFNEHVRCPQR-FGP------------------------
-----------FVTGTEDCLTLNVYTPLPAP-----------------DHLLPVMVFIHG
GGFRDG-SGSPFIYGPEYLIKH--GVVLVTFNYRVEVLG------------------FLC
LGTK-----EAPGNAGLKDQVLALKWVKQNIKSFGGDPDQITIFGESAGSASVVFHILSP
--LSEGLFHRAILQSGSALSPWSLQF----DPVKTASLLAKNIGYNV-----KKPSEIYD
VLRNVSAKVLLETRV--PRKE---GDIVNSENIFVPCVEK------------NLPNEELF
LPDTPYNLLAAGNFN-KVPVIMGYNN--AEGFMFAGKEND--------------TTIAK-
---LDIYKALPRDLQFPTDEEKKRTAEVLHRYYMGNKKISKE--T--LAEFSRFVGDSSI
TYPVVSTIEKLLQ-AD-------------------VPVFGYKFSYSGWMNL---------
AK--FTSG--FWKYPGATHADELFYLFKIR-ILVP------GSLFETNFI-----NFFTT
LWTNFAKFGDPTPPA------SS-ILVKWEPANKTN------PKVYEIN-KNCSLTPLWE
D--EIFRYWDTIYEKYRRLI*---------------------------------------
------------------------------------------------------------
------------------------------------------------------------
------------------------------------------------------------
------------------------------------------------------------
------------------------------------------------------------
------------------------------------------------------------
------------------------------------------------------------
------------------------------------------------------------
------------------------------------------------------------
------------------------------------------------------------
------------------------------------------------------------
------------------------------------------------------------
------------------------------------------------------------
------------------------------------------------------------
-------

#EoblCXE24
M-----------------------------------------------------------
-------------------------------FRRLINNSKLKKYTLKRRSLLLFTNLM--
------------------------------------------------------------
----------------MEGPVVTVRQGKLLGAVETTAAG-GRFYSFKGIP----YGAPPV
GDLRFKAPRPAR--AWAGVRDARAHGPACPQYDMTT--M---------------------
----------TLSDGAEDCLHLNVYTENLS-------------------GRAPVMVFIHG
GAFMSG-SGDSAQYGAERLVPR--GAVLLTLNYRLEALG------------------FLA
LHTP-----EVPGNAGLKDQVLALKWVKDNIQQFGGDPNNVTIFGESAGAVSVTYHMLSP
--LSRGLFHRAIVQSGTCLSDWAVAS----EPRDRAFRIAKVLGKDV-----QDTDELLK
FLQSVPATKLIKMTFKTATDD---EKRRSLPMHFIPTIEK------------EFPGVEAF
ITKHPIDLLLASEVS-KVPLMIGYNS--AEGLLTYEAMLR----------------KTNF
LNANPSYLVPRDMARKLTEKQMNEFGKRIIEFYTNNKGFS----VETANGLVDMLTDVHF
AYHTHRFAYFYS-KCN-------------------VPVYMYRFEYETELNL---------
IKNLLGVSEMEG----ACHADELFYLFSGVLNRDV------FEEHGEKLKP--IVDGLTK
LWTDFARTGNPTPRV------DN-SGLEWRQYTTAR------QEYLALA-QPPAMRDHA-
-DQHRVQFWNGLHKDAGLPHMAHSSL*---------------------------------
------------------------------------------------------------
------------------------------------------------------------
------------------------------------------------------------
------------------------------------------------------------
------------------------------------------------------------
------------------------------------------------------------
------------------------------------------------------------
------------------------------------------------------------
------------------------------------------------------------
------------------------------------------------------------
------------------------------------------------------------
------------------------------------------------------------
------------------------------------------------------------
------------------------------------------------------------
-------

#EoblCXE17
M-----------------------------------------------------------
---------------------------------------GSAGVGRARVKWLVLWSLWAA
------------------------------------------------------------
----------------RLARQPTPPVRVSGGWLRGTVAPDGSHARYTGVP----YATVT-
--ERFQAPGPEP--TWTGEFDAVEEYIRCRQS-VGD--V---------------------
-----------IAIGQQDCLTLNVYTPLNEPI----------------DAKLPVMVFIHG
GGYFQG-SGSAMFYGPQYLVPK--GVILVTINYRLNIQG------------------FLC
LRIK-----EAPGNAAMKDQIAALKWVHRNIRAFGGDPDNVTLFGESAGAASVSFHVLSP
--LSKGLFHKAITQSGSALAPWTYQF----RPVFLASLLAKKMNYET-----QDPQKLFE
FFQTKSDDELILTRV--PRQP---GNVIASEILYTPCSEV------------PIEGETPF
LTESPYDVLSKGTFN-KVPMIIGSNT--EEGLMLIGMDTN--------------HMIDQ-
---VQFHQSIPKNLHIPSEGERKEFGQKLRDLYMGED-------LNNTVKLSKLYGEPLL
NYPSLEETELIVKSSD-------------------KPVYSYIFNYSGRRNL---------
AK--LNLRKPFNIPTNATHADELFYLFSQ---PLV------PSLFEDEMI-----EKMTT
LWTNFAKYGNPTPVV------SELLPVRWSPVEPAS------PQSLVID-KEFSTSPMWF
T--ESLRYLRTVYSKYRRHR*---------------------------------------
------------------------------------------------------------
------------------------------------------------------------
------------------------------------------------------------
------------------------------------------------------------
------------------------------------------------------------
------------------------------------------------------------
------------------------------------------------------------
------------------------------------------------------------
------------------------------------------------------------
------------------------------------------------------------
------------------------------------------------------------
------------------------------------------------------------
------------------------------------------------------------
------------------------------------------------------------
-------

#EoblCXE34
M-----------------------------------------------------------
--------------------------------------------------EQKMDTIPEE
------------------------------------------------------------
----------------SKCIVNCKDGPVCG--YKD-VTENGTFYKFKGIP----YANPPI
GRLRFMPPTQFK--PWTE-TKDCTQDFPAPLQYEKE--CTE-------------------
----------CLMKGSEDCLYIEISTPSINPD-----------------KPLPVMFWVGC
YAFA---FSMDFIFDTSLLTAE--NVIFARCGFRLGPFG------------------FLS
IND--F---TAPGNCGLKDIVLALKWVQRNISCFGGDPTNVTIFGSSSGGAIVHLMMLSP
--MATGLFHRAIIQSASALNNWSLCK------NPTSPVIEMGNMLGINKT--DQKSDIVE
ELRSLPAVVILEKFKKMAKNVEKEESRDVIDAIFKPCIE------------VEFEGQPAF
LTRTPASLLKSGNFN-KIPLIIGSNN--IEGAILEYIKE------------DFYDSFEKY
NQNKDLLVPRFLSGETGIC---KTLGHQILKFYLGGDEQLRE--DTKAQYLQLITDYYFL
YYVNKTLRLHKQYAPE-------------------CPVYYYILNYAG-------------
-EWAVPPKLRLLNSSGHIAEVPFIFGIKFPGP-ET------LKGSRDSVT---TRARMVR
MWTNFSKYGNPTPDE------NDPLIQITWDPVENK------DKLNYLSIGAELTKGTNP
FQERMS-FWDDLHRENVFLRTLVYFTDLGVSW*---------------------------
------------------------------------------------------------
------------------------------------------------------------
------------------------------------------------------------
------------------------------------------------------------
------------------------------------------------------------
------------------------------------------------------------
------------------------------------------------------------
------------------------------------------------------------
------------------------------------------------------------
------------------------------------------------------------
------------------------------------------------------------
------------------------------------------------------------
------------------------------------------------------------
------------------------------------------------------------
-------

#EoblCXE25
M-----------------------------------------------------------
-----------------------------FFIKKLILLPSARQINRIFIQNKLYSGVVNA
------------------------------------------------------------
----------------MDKPIVSVRQGKLKGATEKLIDG-SPYYSFKGIP----YAEPPV
GKLRFKAPLPPK--PWVGVRDALKHGNVCPQYDILS--FPP-------------------
----------TLIEGNEDCLFLNVYTKSLAP-----------------SSKLPVIIYIHG
GAFMSG-SGNSESYGPNFLCQH--DVILVTINYRLEALG------------------FLC
LDTP-----EVPGNAGMKDQVFALRWVRDNIEKFGGDPNNVTLFGESAGAASVNYHMFSP
--MSQGLFHKAIAHSGTCIQDWTIGS----APKERAFRAGKVLGKET-----NDPTELLN
YLRSLPAIKLATLSLQTRTED---EKFRGLPIHFNPIIEK------------KFENVESF
ITEDPMNMLLEKKIA-KVPLIIGYNS--AEGFLPLMDILR----------------KANI
LNKQPTFLLPKEIVHNVSQDKVQELGTRLKKFYLGDKDIS----KEMVPEIVDMQTDRLF
LYNTHRFLHFYS-SVN-------------------KSTYMYKFDLSTDLNL---------
LKRVLGYEAYQG----VSHADDLFYFFDNPATRSL------YEEQ-EKIKS--VVDKITK
IWTDFAKTGDPTPES------Q-----LWRPYTPSG------REFLHVA-AELSPGSRA-
-DRARIAFWNKLYADAGLPSIVDS------------------------------------
------------------------------------------------------------
------------------------------------------------------------
------------------------------------------------------------
------------------------------------------------------------
------------------------------------------------------------
------------------------------------------------------------
------------------------------------------------------------
------------------------------------------------------------
------------------------------------------------------------
------------------------------------------------------------
------------------------------------------------------------
------------------------------------------------------------
------------------------------------------------------------
------------------------------------------------------------
-------

#EoblCXE23
M-----------------------------------------------------------
---------------------------------GVEYVSWFSIAVVFSGWVCVALGTCPQ
------------------------------------------------------------
----------------PACEVRVRIESGWVRGRVRAAEDGSPYVSFRGVP----YAKPPL
AERRFKELEPPE--PWDYVYDAAEDSAACPQKDFIYSRLPL-------------------
----------QLKGQSEDCLYMNVHAPVTALPK------DNSKNN-----LVPVIVVVHG
GGFQAG-AGLTDMHGPEYLLRN--DVVVMTFNHRINIFG------------------YLS
LDTA-----KIPGNQALRDVIFFLRWVQRNARAFGGNPDDVTLLGHSTGATVAHLVSLSL
--PARGLIHKVILMSGTAHPNYFSTSK--AHAKNVANRLLTALGINS-----TDTDEIHE
RLTQEPLINLMYALNIVQSKGDV------ILLNLVPVVES------------KFPDVTTV
IDDDPFALMREGRGR-EYPLVVGFTT--GEFNYFKLQILS--------------SDIVKR
LENDATILLPARLRDHFPRKEQERLANEMKKWYFKKEVTLDE-------AILSYSDMYYV
QPALAVAEWRS-YWG--------------------APVYLYQFAYESERNI---------
IKEANWCK-----YTKVAHVEDLTYLFRINSLLQD------YVAFPPKNNDDLMKEWLPT
LFTNFARCSNPTCT---------TDEAQWPPLAPGR-----LQYQNIGVPKVYEMRNLTA
RQHDVLQLYEQLDEQTRNVVQQLRKHKKSRD*----------------------------
------------------------------------------------------------
------------------------------------------------------------
------------------------------------------------------------
------------------------------------------------------------
------------------------------------------------------------
------------------------------------------------------------
------------------------------------------------------------
------------------------------------------------------------
------------------------------------------------------------
------------------------------------------------------------
------------------------------------------------------------
------------------------------------------------------------
------------------------------------------------------------
------------------------------------------------------------
-------

#EoblCXE29
M-----------------------------------------------------------
--------------------------------WTEFVFMWVTSVLVCGDKYDNIDSTVAE
------------------------------------------------------------
----------------TDLARVQVSQGWLQGELLDLVTGDGRYYSFKGIP----YARPPL
GKLRFKAPEPPL--SWEGIRSATSHGPECMQHDTS---S-N-------------------
----------DTLLRSEDCLFLNVYTKDLTP-----------------TSPQPVMVFIHG
GGFLTG-SGNDKVYGPDFIVNR--GVTLVTINYRLDAIG------------------FLC
LDTE-----DVPGNAGLKDQVAALRWVKENIKKFGGDDENITIFGESSGGASTAYHMLSP
--MSKGLFKRAISMSGVPFCDWALPH----HPVKRAFVVGKLLGKET-----EDPKELLE
YLQSLPADKLVGVNPTIFAAE-EYTSNIFKLYHFTAVTEK------------DFG-QERF
LSESPLEITKKGKMN-EVDVLIGHTN--EEALIDTDDIVN---------------TYAKQ
YSRYPELLVPSKILIQSTPDTALKAAESIRKYYFGQKSIG----LESVKEFSRYLTESGF
IYDVQEFAARLPKPAN-------------------KKLFFYVFSCFSERNY---------
YGSRGAKYGMQG----ASHLDDLLYLFDPKEFNWK------VDKSSREYK---LVDLVNA
VFTNFAKYGTPTPDE------S--LGVKWPEYHNDS------RQYVEIG-DRLVVGNNY-
-KADVIRFWRSVFDEAGVEFH*--------------------------------------
------------------------------------------------------------
------------------------------------------------------------
------------------------------------------------------------
------------------------------------------------------------
------------------------------------------------------------
------------------------------------------------------------
------------------------------------------------------------
------------------------------------------------------------
------------------------------------------------------------
------------------------------------------------------------
------------------------------------------------------------
------------------------------------------------------------
------------------------------------------------------------
------------------------------------------------------------
-------

#EoblCXE14
R-----------------------------------------------------------
------------------------------------------------------------
------------------------------------------------------------
------------------------------------------------------------
------------------------------------------------------------
------------------------------------------------------------
------------------------------------------------------------
-----------------------------NIASFGGNPNDVTISGCSAGGGSVEFLTISP
--IARGLFNKAITDSGAVLGVVGPQDD--P--IANAKLYAQHLNFTN-----VDDINALE
EFYTSASFELLLAGSELIVTGFY-----GSSLLFAPCVERDV-------------GEEMF
LSDTPVNIIQSGNYS-NIPLIYGFSE--MEGLLR--IDEFN---------------DLKD
RMNQKFTDFVPDELQFESETQKEEVAARIKEFYFGPEGVTEA----NILAYVNYFTDVLF
AYPMLRIANMRRQSLG-------------------DTIYLFQYSFVD-------------
-ENTPLVPH--TNVRGADHCFQFFAVTN---------E--DVTNATDEYK--DMKEIMRQ
LWMDFITIGNPTPA--------GSSLPSWPAVSGYL-------SPFMTINATSRVEL-SP
LLGDRARFWDAIYEQHYRQPLTPSNAGIASA-----------------------------
------------------------------------------------------------
------------------------------------------------------------
------------------------------------------------------------
------------------------------------------------------------
------------------------------------------------------------
------------------------------------------------------------
------------------------------------------------------------
------------------------------------------------------------
------------------------------------------------------------
------------------------------------------------------------
------------------------------------------------------------
------------------------------------------------------------
------------------------------------------------------------
------------------------------------------------------------
-------

#EoblCXE35
S-----------------------------------------------------------
------------------------------------------------------------
------------------------------------------------------------
------------------------------------------------------------
------------------------------------------------------------
------------------------------------------------------------
------------------------------------------------------------
------------------------------------------------------------
------------------------------------------------------------
------------------------------------------------------------
------------------------------------------------------------
----------------------DEIGYKLLKFYLAGEDHFRK--DTKAQYLQLLTDFYFI
YYVNKTVRLHRQLVPE-------------------CPVYYYILNFAG-------------
-EWVVPEFYQWFNSMGHSAEVPFIFRIKLPDS-PA------CTGSRDSLT---TRDRVVR
MWTNFAKYGNPTPDE------DDPLLQITWDPVETP------DKLNYLHIGAELTKGRNP
FRERMA-FWDDLHKEHTFLRASVFFTDLGINW*---------------------------
------------------------------------------------------------
------------------------------------------------------------
------------------------------------------------------------
------------------------------------------------------------
------------------------------------------------------------
------------------------------------------------------------
------------------------------------------------------------
------------------------------------------------------------
------------------------------------------------------------
------------------------------------------------------------
------------------------------------------------------------
------------------------------------------------------------
------------------------------------------------------------
------------------------------------------------------------
-------

#EoblCXE22
M-----------------------------------------------------------
----------------------------------WRCKLLLFWCIVVSLALGARSDDSGS
------------------------------------------------------------
----------------DVRDVKTSQGTVRG-----HKNPDHGVYAFYSIP----YATTPT
GSQRFKAPLPGP--AWLQPLDAVDKHIVCPQMFNPYISSK--------------------
-------------VMQEECLVASVYVPDTK------------------DKKIPVVVYVHG
GAFQIG---FGDMIPPFSFVKN-KNVIAVTFNYRLGING------------------FLC
LGTKE-----APGNAGLKDQLALLRWVKKNIANFGGNPDDITIVGGSAGSVSVDLLMLSK
--AAKGLFTKVIPESGAAVGAIALQVN--P--IEDAKNFARNLGFAQ-----IDNFYALQ
EYFLNSPLDTFYKDTNLFKP--------NSTFGFTPCVERDT-------------GAEIF
LDDAPVNIIKNGKYK-KLPMLFGFDE--MEGLLQ--VPKFD---------------EWKG
KMNEKFSDFLPVDLQFEDDAEKEKVAYMVKNFYFGDKLVDEN----SIMGYINFFTDIAF
AYPTMLSVKLHTDAGH-------------------NQIYLYEYSFVD-------------
-EDTPIVPH--TNLRGATHCAQTLHVMDGRKYMNP-----LDINESESYK--RMQVILQD
LWYNFITTGKPIPDDRVIT-SEGTALPEWPAVGANR-------SPHMSLGVEIELQ--TT
LLQKRTEFWDGIYSKYYKVPVPPPTPPPRPHSEL*-------------------------
------------------------------------------------------------
------------------------------------------------------------
------------------------------------------------------------
------------------------------------------------------------
------------------------------------------------------------
------------------------------------------------------------
------------------------------------------------------------
------------------------------------------------------------
------------------------------------------------------------
------------------------------------------------------------
------------------------------------------------------------
------------------------------------------------------------
------------------------------------------------------------
------------------------------------------------------------
-------

#EoblCXE4
M-----------------------------------------------------------
---------------------------------------LKTLFIISLSAQAWCLVDADT
------------------------------------------------------------
----------------DFCNIKTSKGVIVG----QKASDG-NYVTYFGIP----YAKINE
K-KPFESTQSYP--NFTTPFNATDPSIRCPQAIIAQGG----------------------
---------------ILQCLRLNIYVPHNKNSSKA-----------SNSNGLPVYVWFHG
GGLAFG---SAGEYNASHLVQQ--NIIVITSNYRLGPYG------------------FLC
TSDI--------KNQGLEDMKTALRWIKDEIKAFGGDANKVTIGGESWGASAVDFLLY--
---EDANFNQAILESGSRFS-FGVSTR--LE-NEAPIKLAARLGFNT-----TNSKDAIN
FLNTADPIKVMQTSRDLSMT-------------FGVCEQP-----------------GDF
QMP--NNS---AKLM-NIPILIGYNS--KEAFAD-FATQPD---------------AFYA
ALNEELINNLDKTFALP-RNELEKLADKIWRFYLGNKTISRE----SMLEIIDLSSDFRV
NYGAERSVTNYLKLGN-------------------PKVYKYLFSYTG-------------
-GSPFKNVTG----VGAYHTEELPYLFEWGTP-----------LKSEEQF--LMRRGMLR
LWTNFIKCGHPTPMD------GSHN--VWVPSNLAT-------RPYLNIDAGTEAGVRHN
VYKQRMVFWDQVWADYGRYRK*--------------------------------------
------------------------------------------------------------
------------------------------------------------------------
------------------------------------------------------------
------------------------------------------------------------
------------------------------------------------------------
------------------------------------------------------------
------------------------------------------------------------
------------------------------------------------------------
------------------------------------------------------------
------------------------------------------------------------
------------------------------------------------------------
------------------------------------------------------------
------------------------------------------------------------
------------------------------------------------------------
-------

#EoblCXE33
M-----------------------------------------------------------
--------------------------------------SKLVVALLVVGCV-----VGER
------------------------------------------------------------
------------------QPSVKTPLG-EITGYYMKTRGGRDVAAFTGIP----YAVPPL
GDLRFRAPVPIG--PWEETLDGTKQPPQCVQRNPYIRQEG--------------------
------------IVGQEDCLYLNIYAPVLENEVSE------------VKP-LPVMLFIHG
GGWMCGDSTTGMYGP-QYLLDKD--VILVTTNYRLGPLG------------------FLS
TMDK-----HCPGNNGLKDQQEALRFIQKVIESFGGDKNSVTIFGESAGGASAHFHMLSK
--TSAGLFHKAISESGTAVVPWAEAS--PGEALKNAFRLAKFLDCPQS-----PSEKMIA
CLRTKDSYDIIDTEFQFYSWDY------EPMTPFKAVVEDDRPG--------------AF
LTRSPRDTPS---VP-AVPWINGVNK--DEGCLKS--VWITAN--------ESRYQEFTA
GFDAIAPVTFYYENSPYAD---VITRSIREQYFKK-NDLG----SMTR-QILELYSDSYF
TYPALEATELLFKHT-------------------NNPVYLYELTYKATNSF---------
SQIF-GD-PEGD--YGVCHADELMHLFPI---YFLSK---PFSKEDIKFS-----ETIIT
LWTNFATTGDPNKPV--------KVPFTWEPASGSK-------TMEYLDISEE--PAMKD
HLVAQ-SRFWETLPLWHKVK----QHRFTDEL*---------------------------
------------------------------------------------------------
------------------------------------------------------------
------------------------------------------------------------
------------------------------------------------------------
------------------------------------------------------------
------------------------------------------------------------
------------------------------------------------------------
------------------------------------------------------------
------------------------------------------------------------
------------------------------------------------------------
------------------------------------------------------------
------------------------------------------------------------
------------------------------------------------------------
------------------------------------------------------------
-------

#EoblCXE6
M-----------------------------------------------------------
------------------------------------------FVLVLLCALGVTHAQN--
------------------------------------------------------------
------------------IQVNTTEGWVEG-----QRASDGNYNVFYGIP----YAGPTD
GQNRFKAPTPPN--PFPNLFHAMDSNVICAQPSE--------------------------
----------RGLIGVENCLTLSIFTNNVT------------------TP-KPVIVWLNA
EEYTTS---STTLQSFRRFVEE--GIVVVSMNFRLSIFG------------------FLC
LGVPE-----APGNAGIKDVIQGLRWIKSNIGGFGGNPDNVMLMGHSSAAAIVDLVTMAP
--QATNLVHKAVALSGSALAPWAVAYD--P--IGYAQILARQLSYTG-----KSSSELAK
LLVTTDISLIGTALNGFNFY--------NNTPLFAPCIENQS-------------LNDTV
LNDAPINLLKSGNYS-HIPYIGGYVN--KEGTLRAEEALFE---------------GWLE
KMEANFTDFLQVDLDFGANLTAR--ADTIKKFYFSGSPVSMA----NINDYLAYHGDTLV
VVSAIRGARERAATSR-------------------SEVRLLEFAFLG-------------
-TLNSDWTYNQIQLDGVRHGGLLNYLFD--------------FDLRPAED--VVRQSILR
RFSSFAQTGNPTPATSAAWNPITPQSLAYMLYSGAV-------TAQQQTAVFTESTR-TD
PHTIRMILWNQLYAENYKAPLPVSSASRLMNVLSVVVIGAIFVNLF*-------------
------------------------------------------------------------
------------------------------------------------------------
------------------------------------------------------------
------------------------------------------------------------
------------------------------------------------------------
------------------------------------------------------------
------------------------------------------------------------
------------------------------------------------------------
------------------------------------------------------------
------------------------------------------------------------
------------------------------------------------------------
------------------------------------------------------------
------------------------------------------------------------
------------------------------------------------------------
-------

#EoblCXE8
M-----------------------------------------------------------
--------------------------------LISLSLIYLHRKKMLNIKNTVLFTLFAA
------------------------------------------------------------
----------------NLIDQPTPPVKIDQRLVTGKISADGKLHEYTGIP----YATIGG
---RFQAPLPGP--SWNGEYKAVHDHYQCPQS---M--E---------------------
----------IGQIGTEDCLRVNVYTPSQI------------------KKPLPVMVYIHG
GAFMLG-SGGKMTAGPDFLVKH--DVILVTFNYRLGALG------------------FLC
LGIE-----EAPGNAGFKDQIAALRWIKKNIAAFGGDPDNMTIFGHSAGSVSTSVLVMTN
--ATNGLFNRAIAQSGASVA-FMTSI----DGIKVASAIAKRLGYNS-----KDPKELYN
FLSNTPIKDLVTYATPSADPI---LQLVRSDLMTGPCVEK------------DIPGVEAV
YTELPYDIISK-NPK-NVSIMHGFTD--REGFYLVALEDE--------------ETLKD-
---YNRELYQFPDFEFASKLEAETVAKKVKDFYFGEKEVN----KDSINSLEKLYGDTFF
DIPIALETEMLVNRIE-------------------APIYNYYFTYSGGRNL---------
VKE-MFSK--NKNEPGASHGDDILYTFSSFIWPYK------VKERDQKII-----DWMTK
MWTNFAKYGDPTPPF------DKDLPIKWTPSTKQR------LNFLKID-EQLEIVSTPN
P--DRYEFWKDLYRRYRKKINKN-------------------------------------
------------------------------------------------------------
------------------------------------------------------------
------------------------------------------------------------
------------------------------------------------------------
------------------------------------------------------------
------------------------------------------------------------
------------------------------------------------------------
------------------------------------------------------------
------------------------------------------------------------
------------------------------------------------------------
------------------------------------------------------------
------------------------------------------------------------
------------------------------------------------------------
------------------------------------------------------------
-------

#EoblCXE21
M-----------------------------------------------------------
------------------------------------WRIIRLVCLVAVVGCAGADDVR--
------------------------------------------------------------
----------------ESRVVRITQGPVRG-----YKDPDSGVYFFQGIP----YATAPT
GPNRYKAPLPPP--TWMYTLEAESKNIACPQAAF-QWGEP--------------------
----------MMINQQEDCLIASVYVPDTQ------------------EENLPVVVYVHG
GAFQIG---TGDMILPTKLVAQ-NNIIAVTFNYRLGTHG------------------FLC
LGTDD-----VPGNAGMKDQVAALKWVKKNIASFGGNPDDVIIEGGSAGSAAVDLLMLSK
--SAEGLFNKVIPESGANIGTWAIQSD--P--LENAKQFAKSLNFTN-----VDDIYALE
DFYKTTPFEILTSAPFFDKV--------DSTVGPSPCIERSA-------------VGEAF
LDKSPVDILKAGEYK-KLPLLYGFAN--MEGLIR--IGFFD---------------MWKD
KMNTKFSDFLPADLKFESTKQKEDLAERVKKFYFGDKQVSED----NILSYVDFFTDVMF
AYPMLRSVKYHVEAGH-------------------DQIYLYEYNYVD-------------
-ENTPNVPH--TNVKGADHCAQSGAVVG--LQSFN-----DKKTPSDEFF--KMSSTLCS
IWGNFIKTGKPIPE--------GSSLPQWPAVGAGW-------SPHMSLGNEISLR--GP
LLERRMRFWIGLQRQIN*------------------------------------------
------------------------------------------------------------
------------------------------------------------------------
------------------------------------------------------------
------------------------------------------------------------
------------------------------------------------------------
------------------------------------------------------------
------------------------------------------------------------
------------------------------------------------------------
------------------------------------------------------------
------------------------------------------------------------
------------------------------------------------------------
------------------------------------------------------------
------------------------------------------------------------
------------------------------------------------------------
-------

#EoblCXE30
M-----------------------------------------------------------
------------------------------------------------------------
------------------------------------------------------------
-------------------AKVEVSQGWLEGELLDLVTGDGQYYSFKGIP----YAAPPV
GKLRFKAPQPPL--PWSGVRKATAHGPVCIQNDIF---T-N-------------------
----------KDVPGSEDCLYLNVYTRTLTP-----------------PKPLPVMVFIHG
GGYKSG-SGDDQHYGPDFLVNS--GVLLVTINYRLEAFG------------------FLC
LDTP-----DVPGNAGLKDQVAALRWVKENIKKFGGDPENITLFGESAGGASTAYHVLSP
--LSKGLFNRAIPMSGVPFCDWSQAY----QPTQRAFILGKILGKET-----TDPEELLE
FLQSVPAEKFVNQNPTVLASE-EITNNIIKMYHFTPVVEK------------DFG-KDHF
LTESPLEILRKGKIN-DVDILIGHTN--EEALVALPKIT----------------ELSKV
YNRYPEMLAPRKLLISCSPDTILQAANSIHEYYFGKRPID----DSTFKEFVKYCTESSF
IYDIHEFAKQLPNSNT-------------------NKRFLYIFSCESERNV---------
YGNQGRQYDLKG----AAHLDDLLYLFDAKWLKMK------VDKNSREYK---LVQLVTK
LFTNFAKFGTPTPDD------S--LGLIWPEYDKTT------KKYVNIS-DELTVGSHY-
-KEEVITFWKTVFKKAGVELFTDD*-----------------------------------
------------------------------------------------------------
------------------------------------------------------------
------------------------------------------------------------
------------------------------------------------------------
------------------------------------------------------------
------------------------------------------------------------
------------------------------------------------------------
------------------------------------------------------------
------------------------------------------------------------
------------------------------------------------------------
------------------------------------------------------------
------------------------------------------------------------
------------------------------------------------------------
------------------------------------------------------------
-------

#EoblCXE31
M-----------------------------------------------------------
------------------------------------------------------------
------------------------------------------------------------
-------------------AKVEVSQGWLEGELLDLVTGDGQYYSFKGIP----YAAPPV
GKLRFKAPQPPL--PWSGVRKATAHGPVCIQNDIF---T-N-------------------
----------KDVPGSEDCLYLNVYTRTLTP-----------------LKPLPVMVFIHG
GGYKSG-SGDDQHYGPDFLVNS--GVLLVTINYRLEAFG------------------FLC
LDTP-----DVPGNAGLKDQVAALRWVKENIKKFGGDPENITLFGESAGGASTAYHVLSP
--LSKGLFNRAIPMSGVPFCDWSQAY----QPTQRAFILGKILGKET-----TDPEELLE
FLQNVPAEKFVNQNPTVLASE-EFTNNIIKMYHFTPVVEK------------DFG-KDHF
LTQSPLDILRKGKIN-DVDILIGHTN--EEALVALPKIT----------------QLSKV
YNRYPEMLAPRKLLINCSPDIILQAANSIHDYYFGKRPID----DSTLKEFVKYCTESCF
IYDIHEFAKQLPNSNT-------------------NKRFLYIFSCESERNV---------
YGNQGRQYDLKG----AAHLDDLLYLFDAKWLKMK------VDKNSREYK---LVQLVTK
LFTNFAKFGTPTPDD------S--LGLIWPEYDKTT------KKYVNIS-DELTVGSHY-
-KEEVITFWKTVFKKAGVELFTDD*-----------------------------------
------------------------------------------------------------
------------------------------------------------------------
------------------------------------------------------------
------------------------------------------------------------
------------------------------------------------------------
------------------------------------------------------------
------------------------------------------------------------
------------------------------------------------------------
------------------------------------------------------------
------------------------------------------------------------
------------------------------------------------------------
------------------------------------------------------------
------------------------------------------------------------
------------------------------------------------------------
-------

#EoblCXE28
P-----------------------------------------------------------
------------------------------------------------------------
------------------------------------------------------------
-----------------------------------------------------------V
GKLRFKAPQPPL--PWEGIRKAISHGAECPQIDIFQ--N-N-------------------
----------KLIPGNEDCLFLNVYTRDLTP-----------------RTPLPVMVFIHG
GGYQSG-SGNDREYGPDFLVNH--GVLLVTINYRLDVLG------------------FLC
LDTK-----DVPGNAGLKDQVAALRWVKENIKNFGGNPDNVTVFGESAGGASTAFHVLSP
--MSKGLFRRAISMSGVPSCDWSQAY----QPRRRAFLLGKILGKDT-----SNPDELLE
FLQSVPAEKLVGQDSFVLTSE-ECSSKFAKMYDFTPVVEK------------NFG-GEHF
ITEPSHEILQKGTFN-DVDLLIGHTS--EELVLIVAALNSKSNGNESTALDVMANQLIER
YNRYPEMVVPRKIMVKCTPDTILNTADRIHKYYFRNRPIN----ETTIKEFVKYMSESCF
LYDIHGFAEKLSLKKR-------------------NKLFFYLFSCLSSRNF---------
FGNNGAKYDIHG----AAHLDDLLYVFDPKHMKMP------VDKNSREYK---MVRLVNT
VFTNFAKYGTPTPDT------S--LGLTWPEYKNSD------KMYVNIA-DDLTLKENY-
-KPDEMAFWKKIFKDAGVEY*---------------------------------------
------------------------------------------------------------
------------------------------------------------------------
------------------------------------------------------------
------------------------------------------------------------
------------------------------------------------------------
------------------------------------------------------------
------------------------------------------------------------
------------------------------------------------------------
------------------------------------------------------------
------------------------------------------------------------
------------------------------------------------------------
------------------------------------------------------------
------------------------------------------------------------
------------------------------------------------------------
-------

#SinfCXE1
M-----------------------------------------------------------
---------------------------------------------KRTMKWLVLLSLIAA
------------------------------------------------------------
----------------RMVQQPTQPVRTRSGLVRGTVSRNGKLFQYFGIP----YATVDE
T-NRFQAPLPPP--TWTGIFEAVDENTWCPQ--HSG--G---------------------
-----------IIIGEPNCLKLNIYTPTR--I----------------TKPLPVMVYIHG
GCFFSG-TGSPFLYGGDFLAEN--NVIFVGINYRLSVEG------------------FLC
LGIK-----EAPGNAGLKDQIAALKWIQENIEAFGGDPNDVTLFGESAGAVSTSFMMLSP
--AAKGLFHKSILQSGSSLAPWALQH----DPIETASALVKKLGYIT-----KDPREIYN
ILSNKTAKEILTTIN--KFEE---RYCLAEKNLFVPCVEK------------PIKGVEPV
VTDYPADIIKSNNYT-KVPMIIGYTD--KEGIYFVSADYG--------------TSIKNN
SGIIDPMKTLQEDLHFPSELDKNCTAEAIKRHYFSSYAE------DLITDMVDLYSDVHI
KFPLVLEAELYTRTTA-------------------QPIYYYLFRYSGLRNM---------
PK--IVSG-FQFLVNGASHADELFYLFKPHAFPLL------H-SAEKTMI-----GRMVT
MWTNFAKYTDPTPRP------SPLTPFRWRPSRRQN------PTALIID-AQVSTAPLWE
E--SSVRLWNDTYNKYRRKLYGEKLFQHY---TDVLADGLPTS-----------------
------------------------------------------------------------
------------------------------------------------------------
------------------------------------------------------------
------------------------------------------------------------
------------------------------------------------------------
------------------------------------------------------------
------------------------------------------------------------
------------------------------------------------------------
------------------------------------------------------------
------------------------------------------------------------
------------------------------------------------------------
------------------------------------------------------------
------------------------------------------------------------
------------------------------------------------------------
-------

#SinfCXE3
M-----------------------------------------------------------
------------------------------------------------------------
------------------------------------------------------------
-------------------VEVKVQQGWLSGELVETVTGDGKYYSFKGIP----YAQPPV
GKLRFKAPQPPL--PWEGVRKATEHGPKSPQKCIF---T-E-------------------
----------AIIPGSEDCLFLNVYSPDIMP-----------------ASPLPVMVFIHG
GGYKSG-SGDDDNYGPDFLMPH--GVILVTLNYRLEALG------------------FLC
LDTE-----EVPGNAGLKDQVAALRWVRDNIKSFGGDPNNVTVFGESAGGASTCLHIISP
--MSKGLFKKAVPMSGVPFCDWSVSF----VPQKRAFMLGKDLGFET-----NDPNELLD
FLQSVPVEKLVNPNPVVLSFE-ETNNNILKLYHFTPVVEK------------DFG-KEHF
LTEDPLEALKNKRIN-DVDILIGHTS--EETTIGIHAFEN---------------NLLKH
YNRYPELLVPRKILMKSTPEKILEISKVIHEYYFKGKPLQ----LENMREFVTYANHACF
IYDINRFISHLPKVGN-------------------GRRYVYKFCCISNRNV---------
YASSGIKYGIRG----AAHLDDLMYLLNANTHNIK------VEKDTKQYE---LINFVCK
VFTNFAKHGNPTPDS------S--LGIIWPEYDNTT------KAYVEIG-DSLIPKTAS-
-EAEALEFWKSIFEYAGLEY----------------------------------------
------------------------------------------------------------
------------------------------------------------------------
------------------------------------------------------------
------------------------------------------------------------
------------------------------------------------------------
------------------------------------------------------------
------------------------------------------------------------
------------------------------------------------------------
------------------------------------------------------------
------------------------------------------------------------
------------------------------------------------------------
------------------------------------------------------------
------------------------------------------------------------
------------------------------------------------------------
-------

#SinfCXE5
M-----------------------------------------------------------
-------------------------------------FLALLCAVLVCA---HAYEHKHS
HHDAQQTHE---------------------------------------------------
--SVPVIADVPTFTINPDGPLTRSVSG-QFRGSWMETRRGRRFQAYRGIR----YAEPPI
GALRFQPPKLKL-EYQ-GEVDASEEGPACPLPVPPTYYV---------------------
---------------DEDCLTINVYTPINNATGP-----------------LPVIFFIHA
GGFYSMTGRS-DLAGPHYLLDRD--IVLVTINYRIGSLG------------------FMS
TGDA-----FAPGNNGMKDQVAALRWVQRNIAAFGGDPNLVTITGCSAGSISVMLHMISP
--MTKGLFHRGIAMSASPVNKDVKPL---THQRHLAVRQAEILKCPSD-----NSSIILA
CLMTKPWRELGDSLTKFWEFGP-----GDPVGLWGPVLEPDF-------------GQERY
LTINPLDAIKEGKMH-TVPFIISQTT--DEFFWKAFPVLQNE----------TLLKTMNE
EWEKIGPISFMLP----QENRAVAMKKLKEVYLK---GKKLVNDKESEKALGRLYGDSII
GFGVHRLANLMCRHSK-------------------HPVWYYEFAYIGNNSH---------
YE-DPQ-----GKPQGAAHHDDLLYVFTLSYRYPTIAL--SS--PHAHVV-----DEMTA
IWYNFARYGDPNPRGD-----TPELGNLTWPAMKPH-------MRSYLHRGNQLSIRQN-
MFEDRFKVWEELYPIHY-------------------------------------------
------------------------------------------------------------
------------------------------------------------------------
------------------------------------------------------------
------------------------------------------------------------
------------------------------------------------------------
------------------------------------------------------------
------------------------------------------------------------
------------------------------------------------------------
------------------------------------------------------------
------------------------------------------------------------
------------------------------------------------------------
------------------------------------------------------------
------------------------------------------------------------
------------------------------------------------------------
-------

#SinfCXE6
M-----------------------------------------------------------
-----------------------------------------VNFIFLLCLCVAYCKA---
------------------------------------------------------------
----------------ETVMVTTSKGSILG-----TSNYG--YNTYFGVP----YAKVNE
D-NPFGPTLDYP--KFKTPFIANDSSIMCPQVYFNDNG----------------------
---------------ILQCLRLNIYVPHEA----------------ITK-PRPVLVWFHG
GGFAFG---SAGEYGAQHLVKK--DIIVVTANYRQGPYG------------------FLC
LNDAS-----VTGNQGMKDQIEALRWIQRHISDFGGDPTQVTISGESYGGGAVDLHLYSK
---YETLFNKAIIQSGSIYVTEGIFVD--PD-HRAAIKLANHLGHNV-----KTTQEALK
VLAKANPIAVNKATRELKMI-------------LTLCKEAKFK------------GVTNF
VTEDPFHMRNTLKVK-NTKIMIGYTS--QEMLYE-FANKPE---------------SFYK
ESGNPFYVQLNNTFVFP-KHDLEKLSDIVQNFYLGGKPIGPE----VQLELSNFLSDFAV
NYGVEWSVNRYIEQGA--------------------KVYKFLFSYIG-------------
-ASDYQNITG----AGAAHTEELKYLFDWVWAN---------PLTTEEQM--MIRDRMTT
MWANFVKYGNPTPQT------TDLLPVKWIPVDPASS----RNRPYMNID--VNMEMKDH
VYRHRMAFWQLFWQA---------------------------------------------
------------------------------------------------------------
------------------------------------------------------------
------------------------------------------------------------
------------------------------------------------------------
------------------------------------------------------------
------------------------------------------------------------
------------------------------------------------------------
------------------------------------------------------------
------------------------------------------------------------
------------------------------------------------------------
------------------------------------------------------------
------------------------------------------------------------
------------------------------------------------------------
------------------------------------------------------------
-------

#SinfCXE9
M-----------------------------------------------------------
------------------------------------------------------DSISEE
------------------------------------------------------------
----------------LKCVVKTKDGPICG--LID-KTDEGTYYKFGSIP----YAKPPV
GRLRFLPPTPIE--PWDQ-VKNCTENAPLPLCCTIN------------------------
----------EEVVGSEDCLYIEISTPSINPK-----------------KLMPVMFWIGS
YGYS---SLLDNLFDVSLINDQ--DVVYVRCGFRLGPFG------------------FLS
IND--F---TAPGNCGLKDLVMALKWVQRNISAFGGNPDNVTIFGSSTGGAMVHFMMLSP
--MATGLFHKAIVQSASALNSWSLAK------NPSQSVLDLANELGIKET---SKVELVE
KLRTLPAKDLMNAMFKIDEKQKTAANHDVFDAVFKPCIE------------VDFEGQPAF
ITKSPPIIMKSGNFN-KVPLIIGSNN--IEGAVIQFIKE------------DFYSDYQKF
NENANLIVPRSLSGEDKLT---KNIGQQLLKFYLGGEEHLRA--DTKTQYLQLISDYYFL
YYVNRTVRLHSQFAPE-------------------CPIYYYILNFPG-------------
-EWSVPSNLEFLNSAGHCAELPFLFRFKMP---TI------CKGSRDSVI---TRSRVVK
MWTNFAKTSNPTPDD------NDPLLQITWDPVANK------DKLNYLSIGSELTKGRNP
FYERMK-FWDTLHHEHAFLRTRVYFSDIGISW----------------------------
------------------------------------------------------------
------------------------------------------------------------
------------------------------------------------------------
------------------------------------------------------------
------------------------------------------------------------
------------------------------------------------------------
------------------------------------------------------------
------------------------------------------------------------
------------------------------------------------------------
------------------------------------------------------------
------------------------------------------------------------
------------------------------------------------------------
------------------------------------------------------------
------------------------------------------------------------
-------

#SinfCXE10
M-----------------------------------------------------------
------------------------------------------------------------
------------------------------------------------------------
-------------------VQVRVNEGLLEGELVKNEYG-GTFFSFKGIP----YAQPPI
GDLRFKAPQPPK--SWEGVRSAKAFGPRCYQFDVFT--N-T-------------------
----------GKGG-SEDCLYLNVYTPQIKS-----------------DKPFPVMFWIHG
GAFICG-GSNDDIYGPEFLVRQ--NVVLVTINYRLEVLG------------------FLC
LNTA-----EVPGNAGMKDQVAALRWVNKNIANFGGDPKNITIFGESAGGASISYQLISP
--MSKGLFKRAIAQSGSSLCDWAISV----KPRERALALARQLGCYS-----EDDKELYE
FFKNQPIESLVATSAPITLAE---KQKGGAEIFFTICDEK------------KFGDNERF
FYGDMVDVVSNGVHE-GVDIMTGFNS--DEGLICLDSAEG-------------TYKSLEA
ARNFPELFIPKLLLFKLPMIQQIELGEKIKRFYFNSQIKI----PDDWEKWANFLAMQMF
ILPTLRWLKLVAPTKK-------------------NKLYLYRFSCKSERNV---------
ISQVRGLGELVGNKPVTCHADELMYLFDAKLLETK------VDVNSDTFQ---LIDRASK
LWTNFAKYGNPTPDD------S--LGVKWAPYSVEK------QDYLDIG-NVLMPGVAP-
-EKDEVQFWENVLKEYGQ------------------------------------------
------------------------------------------------------------
------------------------------------------------------------
------------------------------------------------------------
------------------------------------------------------------
------------------------------------------------------------
------------------------------------------------------------
------------------------------------------------------------
------------------------------------------------------------
------------------------------------------------------------
------------------------------------------------------------
------------------------------------------------------------
------------------------------------------------------------
------------------------------------------------------------
------------------------------------------------------------
-------

#SinfCXE11
M-----------------------------------------------------------
-----------------------------------------------------------T
------------------------------------------------------------
----------------EQLVVETEQGKIRG--EVLKTSEDFEYCIFKGIP----YAKPPV
GELRFCIPQPPD--SWDG-IRDGTKD--CNTCAQFD--RAE-------------------
----------NVITGDEDCLYLNVYTPKSF---------------TSGES-LPVMVFLHG
GGFVFGNGTDISAHGPDYLIRN--KVVIVSINYRLGILG------------------FLA
LNL--K---GAPGNMGLRDQVQALKWVQKNIVNFGGDPKSVTIFGISAGAASVEYLLLSP
--MAKGLFHKAIAQSGSSLLHWAHTD------SQSICSLASKIPMLHGET--VRNNDQ--
LLEYLKKMSTKDLIADSMKVLSDIKPRGGLYYGFVPTVE-------------APADWEPF
LSKPPYELLTKGEFH-KVPYITGFCS--REGLIMISHKK------------VILDKF-LQ
QKVFTDYFPFHLTGSESTI------IEQRLKRNYLEAEKLYP--DQDAYAIDFFSDVDFI
GGIYVAATLMAKHN---------------------APIFMYEFSYDG-------------
-GFNYIKKCFDIKLQGACHGDDGGYIAKSNKLTGP------F--TDLDRA---VRNTMNQ
MWVNFAGCGDPTP-R------VDSLVTTKWEPTTDT-------KLACLVIDQSCSMKYEV
YPQRMT-LFEEMYKNKGRTMDVVVSTSP--------------------------------
------------------------------------------------------------
------------------------------------------------------------
------------------------------------------------------------
------------------------------------------------------------
------------------------------------------------------------
------------------------------------------------------------
------------------------------------------------------------
------------------------------------------------------------
------------------------------------------------------------
------------------------------------------------------------
------------------------------------------------------------
------------------------------------------------------------
------------------------------------------------------------
------------------------------------------------------------
-------

#SinfCXE12
L-----------------------------------------------------------
------------------------------------QLNMFITLIFLLLCAVWSSVSAVP
------------------------------------------------------------
----------------ENVTVVTKKGTIVG-----FKNDG--YNAFFGVP----YAKVDE
G-NPFSNYLDHE--NFQQPFIANDSSIICPQVISKVGG----------------------
---------------VLQCLRLNIYVPHTA----------------NENHPVPVLVWFHG
GGFVFG---SANDYGGQHLAKH--DIIVITVNYRLGPYG------------------FLC
LDDES-----VPGNQGLKDQIGALRWVKEHIRAFGGDPDKVTIAGESYGGGAVDLHLYSM
---YETLFDKAIIESGSIFT-PGFYRH--GD-EKAAVTLAKHMGHKV-----RTTKKALE
ALAKEDPVDVMTAARNLTMR-------------LTPCRETRFR------------RSQHF
VTKCINHLNNTDRIK-KIPIMIGYNS--KEDFGT-YANKQQ---------------DFYD
NLQDIFYNDLQNNFDLI-KSE---------------------------------------
------------------------------------------------------------
------------------------------------------------------------
------------------------------------------------------------
------------------------------------------------------------
------------------------------------------------------------
------------------------------------------------------------
------------------------------------------------------------
------------------------------------------------------------
------------------------------------------------------------
------------------------------------------------------------
------------------------------------------------------------
------------------------------------------------------------
------------------------------------------------------------
------------------------------------------------------------
------------------------------------------------------------
------------------------------------------------------------
------------------------------------------------------------
------------------------------------------------------------
-------

#SinfCXE13
M-----------------------------------------------------------
-----------------------------------------SLRLFLFLSIAGLVFAQAP
------------------------------------------------------------
------------------NPTVRVAQG-LLQGTWKVSTKGRSYASFQGVP----YARPPI
GKYRFREPQHLK--PWLGVWDATRPLSACLQYEPFVKSI---------------------
-------------IGSENCLFVNVYTPK----MNA------------GAN-LPVMVFIHG
GAFMYGTGG--IYD-ASNIMDWD--MVVVTLNYRLGPLG------------------FLS
TGDE-----IAPGNNGLKDQAFALHWIKNNILMFGGNPDSITLTGCSAGGASVHYHYMSP
--LSRGTFARGIAYSGSALTEWTHSI----KPAEKARTLASIVGCPTT-----TNKEMME
CLKYRPAEVIVNAQIEMFDWKV------HMFTPFTPVVEAPGVR-------------EPF
LQQYPYHATRSGSMM-NLPFITSVTS--EEGLYPAAAYQETPD----------ILPDLEA
NWNQLAANIFEYNDTLP-LNLRNEVAMKIKQHYLGGKPVS----QETFAQLVQALSDRLF
VADVGKTAQLHAAKS-------------------GQPTYVYRYAFRGATSL---------
SNLMAH--NDAN--YGVSHADDVLRIFKYPGLASNNP-------QDVAMT-----EGLIN
MVYSFSTTGIPKLIND--------GPAWDPVKPGAP-------ELHYLDILSPTSMEMNS
STDFGQRSFWDSLGFNENENYQ-TYLKDEL------------------------------
------------------------------------------------------------
------------------------------------------------------------
------------------------------------------------------------
------------------------------------------------------------
------------------------------------------------------------
------------------------------------------------------------
------------------------------------------------------------
------------------------------------------------------------
------------------------------------------------------------
------------------------------------------------------------
------------------------------------------------------------
------------------------------------------------------------
------------------------------------------------------------
------------------------------------------------------------
-------

#SinfCXE14
M-----------------------------------------------------------
----------------------------------------KWRTCAILFCTTAVLADD--
------------------------------------------------------------
----------------EWREVKTAQGPVRG-----RKHPKADLYAFYNIP----YATAPV
GVDKFKAPLPPP--VWLEPLDAIDKEVICPQPDFQYIDFMP-------------------
----------KTTVQLENCLIANVFVPITD------------------KKNLSVLVYVHG
GAFILG---YGNMMKKTQYMMKTKDFILVNFNYRLGVHG------------------FLC
LGTND-----IPGNAGMKDQVALLRWVKKNIASFGGNPDDVTLAGGSAGSASVDLVMLSK
--SAEGLFQRVVPESGGNLAAFAIQRD--P--VEIAKKYAKELNFTN-----VDDIYALE
EFYKTAPLKLLTSDSFFDRT--------DSTFMFSPCVERDT-------------GDEAF
LTESPLSILKKGNYK-KLPMLYGFAN--MEGLMR--VMFYD---------------FWKP
KMNEKFSDFLPADLKFESDEEREVVADKIKKYYFGDKPIGDD----NILGYVDFFSDVIF
TYPMLRATKLQVEAGN-------------------NQIYLYEYSFVE-------------
-DEDPVVPH--TNVRGATHCAQSMALVDIKNMTHP-----DDIYVTPKYR--KMKNVVRE
IWHNFLKTGKPVPE--------GSSLPAWPAASANR-------SPHMVLDEKMELR--GV
LLEERTRFWDDIYQKYYRDAVPPPKPPPKGRIEL--------------------------
------------------------------------------------------------
------------------------------------------------------------
------------------------------------------------------------
------------------------------------------------------------
------------------------------------------------------------
------------------------------------------------------------
------------------------------------------------------------
------------------------------------------------------------
------------------------------------------------------------
------------------------------------------------------------
------------------------------------------------------------
------------------------------------------------------------
------------------------------------------------------------
------------------------------------------------------------
-------

#SinfCXE16
M-----------------------------------------------------------
------------------------------------------------------------
------------------------------------------------------------
-----------------------------------LSRRGKKFQSFRGIR----YAQPPV
GELRFQPPQMIM-KYD-SEVDATQDGPACPQPVSDNYPV---------------------
---------------DEDCLRLNVYGPESKTNKP-----------------LPVLVFMHA
GGFYSVSGRS-DVAGPSYLMDRD--IVLVTINYRLGSLG------------------FLS
TGDK-----YAPGNNGFKDQVMALRWVQRNIAAFGGDPNLVTISGYSAGSFSVMLHMISP
--MSKGLFHRAVSMSGSPVSQIVIP----RHQRHLAVRQAELLQCPTN-----TSQAIID
CLKTKTSKQLGDSLDKMFDFG------YDPVLLWVPVQEQQF-------------GQEMF
LPRQPLEALCAGELQ-PVPYIISQTQ--DEFFWKALDVLRNP----------SAFESWRD
DWPRLAAIALYLS--GDNSTVIAAANKLKEAYLG---SNGLVNDTATGEGFGKLYSDAII
GFGVHRLVNLVARHSS-------------------KPVYYYEFGYIGNNSH---------
YV-DPTT----KKPIAAAHHDDLLYLFNVSVRFPPVSV--SDS-LDSQIV-----DKMTA
IFYNFMRYGDPNPKPD-----TPELSTLSWPKFKPD-------DRKYLRIDSPFSVKQN-
LFEDRFQVWEELFPIDYQKCK---------------------------------------
------------------------------------------------------------
------------------------------------------------------------
------------------------------------------------------------
------------------------------------------------------------
------------------------------------------------------------
------------------------------------------------------------
------------------------------------------------------------
------------------------------------------------------------
------------------------------------------------------------
------------------------------------------------------------
------------------------------------------------------------
------------------------------------------------------------
------------------------------------------------------------
------------------------------------------------------------
-------

#SinfCXE18
M-----------------------------------------------------------
---------------------------------------------IKFGKRIILFTLFAM
------------------------------------------------------------
----------------NLVDQPAPEVTIEQGTLSGKISTDGSFFEYVGIP----YATTNS
S-TRFKAPLPPP--SWKGVYRAVDEIYQCPQS--SF--I---------------------
----------G-VVGTEDCLKINVYVPALV------------------KKKLPVMVYIHG
RAFLLG-SGGKFLYAPDFLVKH--NVILVTFNYRLGALG------------------FLC
LGIK-----EAPGNAGLKDQIAALRWVKRNIAAFGGDPDNVTVFGQSAGGTSVSLLLASN
--ATQGLFKKIIVQSGSSISSWAINR----QPLWVASLIAKELGYDT-----KDPKEIFE
IFSKLPYEKLVKARP--KKPL---GMYFDTQLLNYPCVEQ------------EIEGEEAV
ITDYPYNILSN-NPK-NIPAIYGTTS--REGIFLIPDDTK--------------ESLAA-
---RDARYIFASDLEFSSENEAARVSQMMREFYFGEKNIS----FEVQNIIIDLNTQLYF
EAPAILESELLVKNTK-------------------ANVHNYYFNYAGGRNF---------
LK--FISG--FWNEAGACHSDEILYLFKGNIWNFP------ISKDDQNLI-----DWMTK
MWTNFAKYGDPTP--------TNDLPVRWEPSTKDD------MKFLYID-QDLKMGRTPN
P--EANRLWKNIYEKYRKKNKPNDF-----------------------------------
------------------------------------------------------------
------------------------------------------------------------
------------------------------------------------------------
------------------------------------------------------------
------------------------------------------------------------
------------------------------------------------------------
------------------------------------------------------------
------------------------------------------------------------
------------------------------------------------------------
------------------------------------------------------------
------------------------------------------------------------
------------------------------------------------------------
------------------------------------------------------------
------------------------------------------------------------
-------

#SinfCXE19
M-----------------------------------------------------------
------------------------------------------------------------
------------------------------------------------------------
------------------------------------------------------------
------------------------------------------------------------
------------------------------------------------------------
------------------------------------------------------------
------------------------------------------------------------
--------------SGNALSSESVNIAR--REIVTVDKVAVAFSCFRK-----PTYQLID
CLRR-----VPDQALLDIAGPLAE---------WKPIVDG-----------GFSNITSPF
LPELPSKLFKDEIFSA-VPLLAGYTN--MEDGLLLE---KDES----GDSGISQREFDSM
REEIILSDIT--VDNSSCFTNQHHIQDAVAFFYKPIPHTTNE--TVLRKLFVDFYTDKTH
GATTYQLARHICP---------------------HAPVFLYRFDLKPFSDI---------
ANDGLPEWIGVPHNFDLIYTFGMPYLALPEDLSKWDYR-------DKSIS-----EIIMR
MWSNFAWYSNPTNSG---------VIIDWQSYELERP----GYLIIDRANFTMSTPATVN
YKA--FEFWTDFYPKVVEIGTKCCKENYDDSAAKSIFSYKIIHSLLLLFFTLILLS----
------------------------------------------------------------
------------------------------------------------------------
------------------------------------------------------------
------------------------------------------------------------
------------------------------------------------------------
------------------------------------------------------------
------------------------------------------------------------
------------------------------------------------------------
------------------------------------------------------------
------------------------------------------------------------
------------------------------------------------------------
------------------------------------------------------------
------------------------------------------------------------
------------------------------------------------------------
-------

#SinfCXE20
M-----------------------------------------------------------
---------------------------------------KNSLKSLLSFKMLVLISLWVA
------------------------------------------------------------
----------------PLLPQPTAPVQLSSGQVRGSVSPDGSYLQYFGIP----YATVT-
--HRFQEAEPNP--KWEGVFNAHNEHIRCKQR-FTS--T---------------------
-----------RILGVEDCLTLNVYTPVEPR-----------------SSPLPVMVFIHG
GGFRDG-SGSPFIYGPKYFVKN--GVILVTFNYRLEILG------------------FLC
LGIK-----EAPGNIGLKDQVQALKWVKRNIRVFGGDPDNVTIFGESAGAASVSYHLLSP
--MSKGLFNRAIMQSGSALGYWALQF----EPLETASLLAQQMGHTT-----TNPKEIYD
LFNNMTAEDLLTYRV--PRKE---GDVVISENLFVPCIER------------KIHAVEPF
LPDSPYNLITQGKYN-KVPVIIGFNS--AEGLYFAGKEND--------------TTLAK-
---IDLYKALPRDLTFLSDEEKVKTADRLNELYMGKEKITKK--KSSLEKLARFEGDAAI
TYPVLATMDLFLQTLN-------------------QSLYAYKFNYDGLLNF---------
AK--IIFG--FRSSPGATHADELFYLFST---LTL------PAIAEVRFI-----DKFTT
MWTNFAKFSDPTPAS------SS-ISPKWEPASAQE------PRLLLID-KECSMEPMWN
EADEALRFWNTTYSLYRRKE----------------------------------------
------------------------------------------------------------
------------------------------------------------------------
------------------------------------------------------------
------------------------------------------------------------
------------------------------------------------------------
------------------------------------------------------------
------------------------------------------------------------
------------------------------------------------------------
------------------------------------------------------------
------------------------------------------------------------
------------------------------------------------------------
------------------------------------------------------------
------------------------------------------------------------
------------------------------------------------------------
-------

#SinfCXE26
M-----------------------------------------------------------
------------------------------------------------------------
------------------------------------------------------------
------------------------------------------------------------
--------------------------------------N---------------------
----------RIEPGSEDCLYLNVYTKTLIP-----------------PKPLPVLVWIHG
GGFYTG-SGNSDFYGPEFFMEQ--DVVLVTINYRLEVLG------------------FLC
LDTE-----ECPGNAGLKDQVLALKWVKQNITAFGGDPNNVTIFGCSAGSASVSYHLVSK
--MSTGLFNKAICQSGVCLNEWSYNI----YARQRSFQLGKLLGKET-----DDPAELLE
FLKSVPTSALVGIQLPILELK---YNDLMDSILFGPVVEK------------VGPNANKF
LSESPLELVKNGNMA-KVPLILGYTS--GDGIEIARKLP-----------------LIAP
FLSTPGAVVPRELKLKWESERIQKVDGRIRKQYFNDQQIS----KELIQEYSDFETDRVF
LYNILRYARYHSQYGT-------------------EPVYFYKFAAETERNL---------
TKKSYNMDFLRG----VCHSDDLPYLFNITCLDVP------MTDESRDII-----KNIVR
LWVDFATTGNPTSS-------G---AVEWKPFTESE------RNYYIIG-KEFECKQDP-
------------------------------------------------------------
------------------------------------------------------------
------------------------------------------------------------
------------------------------------------------------------
------------------------------------------------------------
------------------------------------------------------------
------------------------------------------------------------
------------------------------------------------------------
------------------------------------------------------------
------------------------------------------------------------
------------------------------------------------------------
------------------------------------------------------------
------------------------------------------------------------
------------------------------------------------------------
------------------------------------------------------------
-------

#SlittCXE20
M-----------------------------------------------------------
---------------------------------------KNYLKSMSSLKLLVLISLWVA
------------------------------------------------------------
----------------PLVPQPTAPVQLSGGVARGTVAPDGTYLQYFGIP----YATVT-
--HKFQEAQPNP--KWEGEFNAHNEHIRCNQR-FFN------------------------
-----------RIMGVEDCLTVNVYTPMETI-----------------GQRLPVLVFIHG
GGFRDG-SGSPFIYGPKFLVKH--GIILVTVNYRVEVLG------------------FLC
LGIE-----EAPGNVGLKDQVQALQWVQRNIRAFGGDPDNVTIFGESAGAASVSYHLVSP
--MSKGLFNKAIMQSGSSLAPWALQF----EPLETASRLAQEMGHTT-----RDPLEIHK
LFTNMTAEDLLAYRV--PRQE---GDIVQSQNIFVPCIEK------------KIHRVKRF
LPDSPYNLIKRGKYN-KVPVIIGFNN--AEGLYFAGKENE--------------TTLAN-
---LDLFKALPRDLTFPSDKEKMETAEKVRELYMGDEKFTKE--ISSLEKLARYEGDVGI
TYPVVATIDLLLRTLD-------------------KAVYAYKFSYDGLLNF---------
SK--FAFG--FRKTPGATHADEIFYLFSS---LTL------NGHVEKNFI-----EKFTT
LWTNFAKYGDPTPSS------SL-ILPRWEPAEAQS------PQVYVID-KESSVAPVWD
D--QGLLFWNQTYSMYRRTQ----------------------------------------
------------------------------------------------------------
------------------------------------------------------------
------------------------------------------------------------
------------------------------------------------------------
------------------------------------------------------------
------------------------------------------------------------
------------------------------------------------------------
------------------------------------------------------------
------------------------------------------------------------
------------------------------------------------------------
------------------------------------------------------------
------------------------------------------------------------
------------------------------------------------------------
------------------------------------------------------------
-------

#SlittCXE19
M-----------------------------------------------------------
-----------------------------------IRVFVLLLQMT-----LILSAREPK
Q--------INLVNQ---------------------------------------------
---------------GTISGMYITRFRTKR------------IAAYVGIP----YAQPPI
EFRRFLPPEYTDLPQWEGVRNATIYAPDCMQSDPKKEDVQNPLKKHDDLFMKLLDS----
-----QMEEKRKKEYSEDCLFLNVYVPDDF-----------------KVEGYPVFVWFHG
GDFVRG---SPNSVNPFQLVIKQ-RVIFVSVAYRLNIFG------------------FFS
TLDN-----EASGNFGLHDQVASLHWVKNNIESFGGDPENVCIIGHDAGAVSVTLHLIS-
-SYSAGLFHKAIAMSGNALSPESVNIAR--KEIVTVDKVAVAFSCFRK-----PTYQLLD
CLRR-----VPDKALLDIAGPVAE---------WKPIVDG-----------GFSNITSPF
LPELPSKLFKDEIFSP-VPLLAGYTN--MEDGLWLE---KDES----GDSGISQREFDSM
REEIILADIT--VDNSSCFTNQHHIQDAVAFFYKPIPHTTNE--TVLRKLFVDFYTDKTH
GATTYQLARHICP---------------------HAPVYLYRFDLKPFSDI---------
ANEGLPEWIGVPHNFDLIYTFGMPYLALPEDLSKWDYR-------DKSIS-----EIIMR
MWSNFAWYSNPTNSG---------VIIDWQTYELERP----GYLIIDRANFTMSTPATIN
YKA--FEFWTDFYPKVVEIGTKCCKEITDDSGTISIFSSKIVHSILVLYCSLILLS----
------------------------------------------------------------
------------------------------------------------------------
------------------------------------------------------------
------------------------------------------------------------
------------------------------------------------------------
------------------------------------------------------------
------------------------------------------------------------
------------------------------------------------------------
------------------------------------------------------------
------------------------------------------------------------
------------------------------------------------------------
------------------------------------------------------------
------------------------------------------------------------
------------------------------------------------------------
-------

#SlittCXE18
M-----------------------------------------------------------
----------------------------------------------KCGKKVVLFTLFAM
------------------------------------------------------------
----------------NLVDQPAPEVSIEQGTLSGKISTDGSFFEYIGIP----YASTNS
T-TRFKAPHPPP--SWEGIYKAVDEIYQCPQA--SL--F---------------------
----------GIVVGTEDCLKINVYVPALA------------------KKPLPVMVYIHG
GAFLLG-SGGKFIYAPDFLVKE--DVILVTFNYRLGTLG------------------FLC
LGIK-----EAPGNAGIKDQIAALRWVKKNIRAFGGDPDNVTVFGQSAGATSVSLLLVSK
--ATEGLFQKAIVQSGASTSSWAINR----QPRWVASLIAKHLGYDT-----EDPNEIYE
IFSKISHEKLIKARP--KKPL---GMYFDTQLLNYPCVEK------------EIEGVEAV
VTDYPYNIFDS-NPK-NIPVIYGTTS--KEGMFLIPDDTK--------------ESLAA-
---RDAKYMIASDLLFSSEEEAANVSRMARTFYFGEKNIS----FEVQDTIIDLNTELYF
EVPSILESEALIRNVD-------------------SNVYNYYFNYSGGRNF---------
LK--FISG--FKNETGACHSDEILYLFKGNIWPFP------ISKDDQKMI-----DWMTK
LWSNFAKYGNPTP--------NEDLPVKWEPSTKDT------MKFLYID-QELKMGPIPN
Q--KAYQLWKNIYEKYRKKMNP--------------------------------------
------------------------------------------------------------
------------------------------------------------------------
------------------------------------------------------------
------------------------------------------------------------
------------------------------------------------------------
------------------------------------------------------------
------------------------------------------------------------
------------------------------------------------------------
------------------------------------------------------------
------------------------------------------------------------
------------------------------------------------------------
------------------------------------------------------------
------------------------------------------------------------
------------------------------------------------------------
-------

#SlittCXE17
M-----------------------------------------------------------
---------------------------------------TSAAMSVFSVKWLVLWSLWAA
------------------------------------------------------------
----------------RLVRQPTETLHISNGPVRGSISPDGSFKSYLAIP----YASVP-
--HRFQAPGPEP--TWESTYEAVNENVRCTQS-VED--S---------------------
-----------FTVGTADCLSLNVFTPIDTSP----------------GSDLTVMTFIHG
GGYFKG-SGNMIFYGPRYLVPK--GVILVTINYRLNIQG------------------FLC
LRIK-----ENPGNAAMKDQVAALRWVRRNIKKFGGDPDNVTLFGESAGAASVSFHLYSP
--MSKGLFHKAITQSGSALAAWAYQY----KPVYLASLLAKVMLYES-----QDPHELYK
YFMTKSDDELILTRV--PRAE---GNTVISEILYTPCAEI------------PIEGEEAF
LTEPPFELLEKGAYN-KVPVIIGTNN--EEGLLILSMDNS--------------TMIPR-
---LEFEKSLPKNLEIPDKETKQEVAAELQRMYMEGDDI--S--MDSIVKISRWYGEPNL
NYPSLAETEMLLKTSD-------------------QPVYNYLFHYSGWRNI---------
PK--MFLSKQLKTAAGATHADDIFYMFSH---EIF------ASNFEMKMI-----DRVTT
MWTNFAKYGDPTPEG------SS-LPIKWLRTNSST------PTSLVID-EELHTAPLWY
N--HRVSYLRELYSKFRRKDTNIVR-----------------------------------
------------------------------------------------------------
------------------------------------------------------------
------------------------------------------------------------
------------------------------------------------------------
------------------------------------------------------------
------------------------------------------------------------
------------------------------------------------------------
------------------------------------------------------------
------------------------------------------------------------
------------------------------------------------------------
------------------------------------------------------------
------------------------------------------------------------
------------------------------------------------------------
------------------------------------------------------------
-------

#SlittCXE16
M-----------------------------------------------------------
-----------------------------------LAAVGLVCGALAVAANHHHHVHHDL
------------------------------------------------------------
--------DHSTAASTPAAPVVRSVSG-QFRGSWMSSRRGRQFEAYRGIR----YAQPPV
GELRFQPPQLIE-NYT-SEVDGSQDGPACPQPTFNNYPV---------------------
---------------HEDCLRLNVYTPDHQSKKP-----------------LPVVVFMHA
GGFYSVSGRS-DVAGPQHLLDRD--LVLVTINYRLGSLG------------------FLS
TGDK-----YAPGNNGFKDQVAALRWVQRNIAAFGGDPNLVTISGYSAGSFSVMLHMISP
--MSKGLFHRAISMSGSPISQIVIP----RHQRHLAERQAKLLQCPTD-----SSKAIID
CLKTKTSKELGDSLDKMFDFG------YDPVLLWVPIHEQDF-------------GQEMF
LPQQPLAAVCAGQLQ-RLPYIVSQTQ--DEFFWKALDVLRNP----------KAFDNWRA
DWPGLAKIALYLSGAGDNSSITAAANRLKQAYLG---GKDINNDTATADGFGKLYSDAII
GFGAHRLVKLAARQSP-------------------RPVYYYEFGYIGNSSH---------
YV-DPDT----KRPIAAAHHDDLLYLFNVSYSFPSIPP--SDS-KDAKMV-----DKMTA
IFYNFARHGDPNDRGD-----TPELADMSWPQFKPD-------ERKYLRVDSPFSVQSN-
LFEERFKVWEELFPLDYQTCK---------------------------------------
------------------------------------------------------------
------------------------------------------------------------
------------------------------------------------------------
------------------------------------------------------------
------------------------------------------------------------
------------------------------------------------------------
------------------------------------------------------------
------------------------------------------------------------
------------------------------------------------------------
------------------------------------------------------------
------------------------------------------------------------
------------------------------------------------------------
------------------------------------------------------------
------------------------------------------------------------
-------

#SlittCXE15
M-----------------------------------------------------------
--------------------------------------LWRCSVLAIAACFSVNIVSSSE
------------------------------------------------------------
----------------FKCDVRVRIESGWVCGLRRRGEYNTEYASFRGIP----YGQQPL
GELRFKELQPVK--PWPNYLDATEEGPICPQTDGLYGALVA-------------------
----------PTQGMSESCIHANVHVPYAALPVVKSTDEDKDYDNIGNKKGVPILVFIHG
GGFQVG-SGDADLHGPEYLVSK--GIIVITFNYRINVFG------------------FLS
LNTP-----KIPGNMGLRDQVTLLRWVQRNARAFGGDPSDVTLAGQSAGATCAHLLSLSN
--VTKGLFKRVLLMSGSAMPAYYTVSP--IYAKQSATRFLTILGINS-----SDPDFIHD
RLVKTPLEDILNANSVYQYEGG--------IVSFVPVRED------------KQLGLERI
VDDDPITLMEQGRGK-EYPMIVGFSS--NECEFFKRRLLY--------------IDILGR
IKANPLVILRPEISFSTLSDVALSLANKVIDWYFQGELNMED-------YLEVCRDTLFM
YPAFKVVEWRARMHDA-------------------APVYLYQFAYEADFSA---------
VKVGLNLQ-----YNGTAHVEDLTNIFRGNAILDD------GQTFPPVSRDDSMKDWMTQ
FVIDFMHCNKPSCS-----------EPGWYPVQADH-----LNYENIQEPTVHDNVLPNE
YQQHTIKFFDMIEQIARNSSLD--------------------------------------
-----TSITTG-------------------------------------------------
------------------------------------------------------------
------------------------------------------------------------
------------------------------------------------------------
------------------------------------------------------------
------------------------------------------------------------
------------------------------------------------------------
------------------------------------------------------------
------------------------------------------------------------
------------------------------------------------------------
------------------------------------------------------------
------------------------------------------------------------
------------------------------------------------------------
------------------------------------------------------------
-------

#SlittCXE14
M-----------------------------------------------------------
----------------------------------------QWQTCVLLLCVTAILADD--
------------------------------------------------------------
----------------EWREVKTSQGVVRG-----RKHPTEDIYTFYNIP----YATAPV
GVDKFKAPLHPP--VWLQPYDAIDKQVVCPQPIFPFSDLQP-------------------
----------STLVQQENCLIANVFVPNTN------------------KKNLSVVVYVHG
GAFIMG---WGEMFKATQLMNK-KDIIVVTFNYRLGVHG------------------FLC
LGTED-----APGNAGMKDQVALLRWVQKNIASFGGNPDDVTIIGYSAGSASVDLLMLSK
--SAEGLFHRVVPESGGNLAAFSKKRD--P--VEVAKTFARQLNFTN-----VDDIYALG
EFYKTAPLELLTSDPFFDRT--------DSTFLFSPCVERNL-------------GQETF
LTESPLTILKNGNYK-KLPVLYGFAE--MEGLLR--VDFFP---------------FWKQ
KMNDKFSDFLPADLKFKSEEEREEVANKIKRFYFGDEPVSED----NILEYVNFFSDVIF
AYPMLWATKLHVEAGN-------------------NQIYLYEYSFVD-------------
-EDVPEVPH--TNIRGANHCAQSMAIMDGKNITHK-----DESLAIPEFQ--KMKKTMRE
IWYNFIKTGKPVPE--------GSSLPAWPAAGADR-------SPHMSLDQKMELR--GV
LLEERTRFWDDIYQRYYRDAVPPPKPPPKPHSEL--------------------------
------------------------------------------------------------
------------------------------------------------------------
------------------------------------------------------------
------------------------------------------------------------
------------------------------------------------------------
------------------------------------------------------------
------------------------------------------------------------
------------------------------------------------------------
------------------------------------------------------------
------------------------------------------------------------
------------------------------------------------------------
------------------------------------------------------------
------------------------------------------------------------
------------------------------------------------------------
-------

#SlittCXE13
M-----------------------------------------------------------
-----------------------------------------SLKLFFILTVVGLVAAEGP
------------------------------------------------------------
------------------NPTIRVAHG-LLQGSWKVSTKGRSYASFQGVP----YARPPI
GKYRFREPQQLK--PWLGVWDATRPLPGCLKYDPFVKEI---------------------
-------------TGSENCLYVNVFTPK----MNP------------GAN-LPVVVFIHG
GAFMYGEGA--IYD-PSNLMDRD--MVVVTLNYRLGPLG------------------FIS
TGDE-----FAPGNMGLKDQSFALHWIKNNILMFGGNPDSITLTGCSAGGASVHYHYLSP
--LSRGTFHRGIAFSGSALTEWTHSI----KPAEKAKALAAIVGCPTN-----NNKEMMD
CLKYRPAESIVNAQIDMFEWKV------HMFTPFSPVVEPPGVR-------------EPF
LQQYPYHATRAGQMM-NVPLIASVTS--EEGLYPGAVYQESPD----------LLPDLEA
HWNQLAANIFEYNDTLP-LSRRDEVAQKIKQHYLGGKPVS----QETYPQLIQALSDRLF
VADVGKMAQIHAAKS-------------------GQPTYVYRYAFRGTSSL---------
SNLMAH--NDEN--YGVSHGDDVLSIFSYPGMIQNE--------KDSAMI-----EALID
MIYSYSTTGTPKLING--------GPVWEPVKPGSP-------ELNYLDILSPTQMEMKS
SSDFGQRAFWDSLGFNENENYR-EYLRDEL------------------------------
------------------------------------------------------------
------------------------------------------------------------
------------------------------------------------------------
------------------------------------------------------------
------------------------------------------------------------
------------------------------------------------------------
------------------------------------------------------------
------------------------------------------------------------
------------------------------------------------------------
------------------------------------------------------------
------------------------------------------------------------
------------------------------------------------------------
------------------------------------------------------------
------------------------------------------------------------
-------

#SlittCXE12
M-----------------------------------------------------------
------------------------------------------------------------
------------------------------------------------------------
------------------WTVNTSKGTVIG-----LKRDG--YSVFFGVP----YAKVNE
D-NPFGSYLVHP--IFQDPFFANDSSIFCPQVTTRFGG----------------------
---------------TLQCLRLNIYVPDTA----------------NVNSTVPVLVWFYG
GGFTFG---SAQEYGGEHLIKH--GIIVVTVNYRLGPYG------------------FMC
LNDAA-----VPGNQGLKDQIGALRWVRKNIEFFGGDPTKVTIAGQSYGGGAVDLHLYSK
---YETLFEKVIIQSGSLYA-PGFYGN--RD-HDAAIRLAHQLGFRV-----ANTREALQ
ALGKENPVLVMNAAKNLGYK-------------MTVCKEVRFK------------GTQQF
VTKCINHLSNPDRIE-NIPIMIGYNS--KEDFAT-YANKPM---------------EFFD
KLGDIFYKNLQNHFVLK-TCELETLSNITRSFYLGSKRIGPE----SMLELSEYSSDFKL
NYAVEKSVSKYLEQGG--------------------RVFKYMFSYIG-------------
-GSVYQNITG----AGAVHTEELKYLFETGVK-----------LTSDEQR--LMRNRMTT
MWANFVKLGNPTPQK------TPLLPVTWTPVSGNA-------RQYLNID--IGMSMKDY
AYRHRMAFWDLFMQKYDKKS----------------------------------------
------------------------------------------------------------
------------------------------------------------------------
------------------------------------------------------------
------------------------------------------------------------
------------------------------------------------------------
------------------------------------------------------------
------------------------------------------------------------
------------------------------------------------------------
------------------------------------------------------------
------------------------------------------------------------
------------------------------------------------------------
------------------------------------------------------------
------------------------------------------------------------
------------------------------------------------------------
-------

#SlittCXE11
M-----------------------------------------------------------
------------------------------------------------------------
------------------------------------------------------------
----------------GEQIVEIEQGKIKG--KVLKNFDNFEYCSFKGIP----YAKPPI
GELRFSVPQPPD--SWEG-VRDGTKD--CNTCAQFD--KEV-------------------
----------QGVKGHEDCLYLNVYTPKSF---------------TEGDKKYPVMVFLHG
GGFLFGNGTDDSAHGPDYLIQK--EVVIVSINYRLGILG------------------FLS
LNR--K---EAPGNMGLRDQVEALKWVQKNISQFGGDPDSVTIFGISAGASSVELLLLSP
--LSKGLFHKAIAQSGSSLLHWAHK--------IDIKQLAYKIPILQGKV--ITDDDQ--
LLKYLKDMPTNELITASMVVLATEKARGGLHFGFVPTVE-------------KHGDWEPF
LSTLPYELLARGEFH-KVPYMTGFCS--REGLLMISHNK------------QTLDKF-VQ
EKVFVDYLPFELDVSEKID------TELKLKKNYLEAERMYQ--EEDEYAIDFFSDVDFI
GGIYTAAKLISKHN---------------------APVFFYEFSYDG-------------
-NLNYLKKCYNIDRLGACHGDDGGYIVKSDKLDGP------I--SDLDIL---VRNSMNQ
MWANFARYGDPTP-K------VDSLLTTKWEPIADT-------GIACLVIDKEMTMKYEV
YPQRMK-VFQELYEKKRKTCN---------------------------------------
------------------------------------------------------------
------------------------------------------------------------
------------------------------------------------------------
------------------------------------------------------------
------------------------------------------------------------
------------------------------------------------------------
------------------------------------------------------------
------------------------------------------------------------
------------------------------------------------------------
------------------------------------------------------------
------------------------------------------------------------
------------------------------------------------------------
------------------------------------------------------------
------------------------------------------------------------
-------

#SlittCXE10
M-----------------------------------------------------------
------------------------------------------------------------
------------------------------------------------------------
-------------------VQVRVSEGVLEGEQVQNEYG-GSFYRFRGIP----YAQPPL
GDLRFKAPQPIK--PWQGVRQAKQFGSVCYQYNPTN--L-G-------------------
----------LSNM-SEDCLYVNVYTPDIKP-----------------QTPIPVMVWIHG
GGFMWG-SGNDDLYGPEFLIRH--NVVLVTFNYRLEALG------------------FLC
LDTA-----DVPGNAGMKDQVAALRWVKRNIANFGGNPDNITIFGESAGGGSVSHHLISP
--MSKGLFNRAIPQSGSTACFWATAF----EPKEKAILLAKQLGFHS-----EDPKELYE
FFKKQPCENLVKLNLQVTTSQ---KS---YEIHFSIANEK------------DFGQ-ERF
FYGDIVDVIKNNLQE-GVDIMTGYTK--DEYTIAVSIGGP-------------LEDILAK
AQRYREFFAPKLLHNYGTITDQLEAARKLQKFYFKNEKVS----KDNIDNLLNYMSVDMF
VYGVMFAAKLYS--RK-------------------NKVYVYKFNCFSERNV---------
LANAFCVGHLTDDRSVVSHADDLAYLFPVKLFTQK------VNKTSVTFK---LIDRVTT
LWTNFAKYGNPTPDD------S--LGVKWLPYTLAA------QDYMDIG-NTLVPGNSP-
-DKEELDFWESVLHQHLPKFSTLNQ-----------------------------------
------------------------------------------------------------
------------------------------------------------------------
------------------------------------------------------------
------------------------------------------------------------
------------------------------------------------------------
------------------------------------------------------------
------------------------------------------------------------
------------------------------------------------------------
------------------------------------------------------------
------------------------------------------------------------
------------------------------------------------------------
------------------------------------------------------------
------------------------------------------------------------
------------------------------------------------------------
-------

#SlittCXE9
M-----------------------------------------------------------
------------------------------------------------------CSVPED
------------------------------------------------------------
----------------VKCIVETKDGPICG--YID-KNDEGTYYKFSSIP----YAKPPI
GRLRFMPPSPIE--PWQE-LRDCTAKQPLQLCCILN------------------------
----------KGIEGSEDCLYIEISTPSIQPE-----------------TPMPVMFWIGS
FGFT---GIMDQIFDATLINNE--NVVFVRCGFRLGPFG------------------FLS
IND--F---TAPGNCGLKDIVMALKWVQRNISVFGGDPDNVTIFGSSSGGAMVHLMMLSP
--MATGLFHRAIIQSASALNNWSLTK------NPSLAVIELANELNIQKS---TKVEIIE
ELRTLPALDIMQAFHTMALRTQKAANHDIIDAIFKPCIE------------VEFEGQPAF
LTKSPLLILKSGNFN-KVPLIIGSNN--IEAALLEFIKE------------DFYSDYEKF
NENTSLIVPRSIAREDKVT---KSIGQQLLKFYLGGEEHLTA--ETRTQYLQLISDYYFL
YYVNRTVRMHSQSAPE-------------------SPVYYYIVNYAG-------------
-EWSVPTDINFLNSAGHCAELPFIFRIKMP---EI------CKGSRDSVI---TRSRVIK
LWTNFAKTGNPTPDE------DDPLLQITWDPVENK------DKLNYLSIGSELTKGRNP
FYERMK-FWDSLHQEHAFLRTIVYFNDIGISW----------------------------
------------------------------------------------------------
------------------------------------------------------------
------------------------------------------------------------
------------------------------------------------------------
------------------------------------------------------------
------------------------------------------------------------
------------------------------------------------------------
------------------------------------------------------------
------------------------------------------------------------
------------------------------------------------------------
------------------------------------------------------------
------------------------------------------------------------
------------------------------------------------------------
------------------------------------------------------------
-------

#SlittCXE8
M-----------------------------------------------------------
----------------------------------------------KCGKKVVLFTLFAM
------------------------------------------------------------
----------------NLVDQPAPEVSIEQGTLSGKISTDGSFFEYIGIP----YASTNS
T-TRFKAPLPPP--KWEGVYKAVDEMYQCPQHPMGL--P---------------------
----------IEVVGTEDCLKINVYVPATA------------------QGPLPVMVYIHG
GAYVLG-NGGKMVIGPDFLVKQ--NVILVTFNYRLGVLG------------------FLC
LHTE-----EAPGNAGLKDQVAALRWVKKNIAAFGGDPDNVTIFGTSAGAASVSLLVASK
--STDGLFKRAIMHSGSSLASWAISN----DPISVASNILTLLGYDT-----KDPKEIYE
IFSKLAVRDIVLATT--HSPI---PQLLTNYLLPLPCVEK------------HIPGVESV
LTDLPYNLMTR-NPK-NISLMLSSTD--KEGLFFINVDTK--------------ETLES-
---KNKQTVFGDDLVFKTKDEENEIDREIKKYYFNGAPIS----ERNIMNLSDLYTHSYF
EMPVIFEAEIMAKKIE-------------------APVYSYYFTYSGGRNY---------
VK--SSTK--YKNVEGACHGDDLFYTFQGTILPFR------VNKDDQKIV-----DWLTK
MLTNFAKYGNPSP--------KGEFPIKWLPHTRDQ------LNFLNIG-DILEMTSMRN
P--DIYHTWKRIYDKYRRNEAKL-------------------------------------
------------------------------------------------------------
------------------------------------------------------------
------------------------------------------------------------
------------------------------------------------------------
------------------------------------------------------------
------------------------------------------------------------
------------------------------------------------------------
------------------------------------------------------------
------------------------------------------------------------
------------------------------------------------------------
------------------------------------------------------------
------------------------------------------------------------
------------------------------------------------------------
------------------------------------------------------------
-------

#SlittCXE7
M-----------------------------------------------------------
----------------------------------------QWQTCVLLLCVTAILADD--
------------------------------------------------------------
----------------EWREVKTAQGPVRG-----RKHPTEDIYTFYNIP----YATAPV
GVDRFKAPLPPP--VWLQPYDAVEKPVVCPQPVFPFPELQL-------------------
----------NKLVKQENCLIANVFVPNTN------------------KKNLSVVVYVHG
GAFIMG---WGDMFRATQLMNK-KDIIVVTFNYRLGVHG------------------FLC
LGTED-----APGNAGMKDQVALLRWVQKNIGSFNGNPDDVTIIGFSAGSASVDLLMLSK
--SAEGLFHRVVPESGGNLAAFAIQRD--P--VEIAKTYARQLNFTN-----VDDIYALG
EFYKTAPLELLTSDPFFDRT--------DSTFLFSPCVERNM-------------GQETF
LTESPLTILKNGNYK-KLPVLYGFAE--MEGLLR--VDFFP---------------FWKQ
KMSDKFSDFLPADLTFKYEEEREEVANKVKRFYFGDEPVSED----NILQYVNFFSDVLF
MHPMLWATKLHVEAGN-------------------NQIYLYELSFVA-------------
-EEVPEVPH--TNIKGVTQCGQSLAVLDGKNLTHKSHS--EESLATPEYQ--KMKKTMRE
IWYNFIKKGKPVPE--------GSTRPAWPFAGADR-------SPHMSLGQKIEPR--GV
LLEKRTVLWDDINQRYFREPVPPPTPPPKSHAEK--------------------------
------------------------------------------------------------
------------------------------------------------------------
------------------------------------------------------------
------------------------------------------------------------
------------------------------------------------------------
------------------------------------------------------------
------------------------------------------------------------
------------------------------------------------------------
------------------------------------------------------------
------------------------------------------------------------
------------------------------------------------------------
------------------------------------------------------------
------------------------------------------------------------
------------------------------------------------------------
-------

#SlittCXE6
M-----------------------------------------------------------
----------------------------------------VQCLVFLLCVIISQSYG---
------------------------------------------------------------
----------------DKDQVVTSRGLIIG-----DRHKG--YSTFLGVP----YAKVDL
D-NPFGPALEYP--KFDTPFIANDSSVICPQVYFNDNG----------------------
---------------TIQCLQLNIYVPHTV----------------AKNNLRPILVWFHG
GGFAFG---SAGEYGGQYLVKK--DIIVITVNYRLGAYG------------------FLC
LDNPT-----VPGNQGLKDQIDALRWIRSHIIHFGGDANQITIAGESYGGGAVDLHLYSR
---YETLFHKAIVQSGSMYVTEGIFVK--PD-YKAAIKLVKQLGYDV-----SITSEALR
ILAKAKPADVNAATRNLSMI-------------LTVCAEKRFR------------GVPNF
ITENPFHLGNSYRID-GMPIMIGYTS--QEMLFE-FANKPQ---------------SFYD
DLGDPFALQIEKTFLLS-QKELEKISSIIRHFYLGYKEIGPE----AELELSNFLSDFAI
NYGAEWSTNRYIEQGA--------------------KVYKYLFSYTG-------------
-ASDYRNITG----AGASHTEELKFLFDWIWAS---------PLTNAEQL--MMRERMIR
MWANFVKHGNPTP--------ADFQPLHWPPVTETS-------RPYMNID--VDMQMKKG
TFRHRMAFWNLFWHTYTKHHFFLN------------------------------------
------------------------------------------------------------
------------------------------------------------------------
------------------------------------------------------------
------------------------------------------------------------
------------------------------------------------------------
------------------------------------------------------------
------------------------------------------------------------
------------------------------------------------------------
------------------------------------------------------------
------------------------------------------------------------
------------------------------------------------------------
------------------------------------------------------------
------------------------------------------------------------
------------------------------------------------------------
-------

#SlittCXE5
M-----------------------------------------------------------
-------------------------------------LYALLCALCVCT--VHAHQHKH-
------------------------------------------------------------
--------ETEPAEVKPAAPLTHSVSG-TFRGSWMETRRGRRFQAYRGIR----YAEPPV
GALRFQPPKLKL-QYE-GVVDASEEGPACPLPAPPTYYV---------------------
---------------AEDCLTVNVYTPTLNSTKP-----------------LPVIFFIHP
GGFYAMTGRS-DLAGPHYLLDRD--VVLVTINYRIGSLG------------------FMS
TGDA-----YAPGNNGMKDQVAALKWVQRNIAAFGGDPNLVTITGCSAGSISVILHMISP
--MAKGLFHRGIAMSASPVSKEVEAI---THQRHLALRQAQILNCPTD-----NSSVIVD
CLMTKPWKELGDSLPKFWEFGE-----GDPVGLWGPVVEPDF-------------GQERY
LPINPLIAIKEGKMH-TVPLIVSQTT--DEFFWKAFPVLQNE----------TLLKTMNE
EWERVAPISFILP----KKNRAAAVQKLKEVYLK---GKKLTNDKQSEKALGQLYGDSVV
GFGVHRLANLMCRHSK-------------------HPVWYSEFAYIGNNSH---------
YE-DSH-----GKPQGAAHHDDLLYLFTLSYRFPAISL--DS--KHSHVV-----DEMTA
LWYNFARYGDPNPRGD-----TPDLGKLSWPAMTAA-------DRRYLHRGQQLEVRQN-
MFEDRYKIWDDLYPIQY-------------------------------------------
------------------------------------------------------------
------------------------------------------------------------
------------------------------------------------------------
------------------------------------------------------------
------------------------------------------------------------
------------------------------------------------------------
------------------------------------------------------------
------------------------------------------------------------
------------------------------------------------------------
------------------------------------------------------------
------------------------------------------------------------
------------------------------------------------------------
------------------------------------------------------------
------------------------------------------------------------
-------

#SlittCXE4
M-----------------------------------------------------------
----------------------------------------QWQTCVLLLCVTAILADD--
------------------------------------------------------------
----------------EWREVKTSQGVVRG-----RKHPTEDIYTFYNIP----YATAPV
GVDKFKAPLPPP--VWLEPYDAVDKFVVCPQ-AIAFPGLIP-------------------
----------KNSVTKENCLIANVYVPNTN------------------KKNLSVAVYVHG
GAFIVG---YGEALKYTHLLDT-KDMIIVTFNYRVGVHG------------------FLC
LGTED-----APGNAGMKDQVALLRWVQKNIASFGGNPDDVTILGYSAGAASVDLLLLSK
--SAEGLFHRVVPESGGNLAAFSIQRD--P--LEIAKTYGKKLHFSD-----VDDINSLG
HFYKTTPLEVLLSDPFFDRT--------DSTFMFSPCVERDI-------------GVETF
LTESPLSILKGGNYS-KLPVLYGFAN--MEGLFR--IDLFD---------------IWKH
KMNTKFSDFLPADLQFESEQEREEVANKIKMFYFGDKPVSEE----NILGYVNYFSDIIF
TYPMLWATKLQVEAGN-------------------NQIYLYEYSFVD-------------
-DDVPVVPH--TDVQGANHCAQSMAIADGKNFTYP-----DESLATPEYQ--NMKKIMRE
IWHNFIKTGKPVPE--------GSSLPAWAPAGADR-------SPHMLLGQKIELR--GV
LLEERTRFWDDIYQRYYREPVP---PSPASHFEL--------------------------
------------------------------------------------------------
------------------------------------------------------------
------------------------------------------------------------
------------------------------------------------------------
------------------------------------------------------------
------------------------------------------------------------
------------------------------------------------------------
------------------------------------------------------------
------------------------------------------------------------
------------------------------------------------------------
------------------------------------------------------------
------------------------------------------------------------
------------------------------------------------------------
------------------------------------------------------------
-------

#SlittCXE3
M-----------------------------------------------------------
------------------------------------------------------------
------------------------------------------------------------
-------------------VEVKVEQGRLEGEVVETVTGDGKYYSFKGIP----YAQPPL
GKLRFKAPQPPL--PWEGVRKVTEFGPKCPQKCIF---T-N-------------------
----------TVQLGSEDCLYLNVYSPDIKP-----------------ATPLPIMIFIHG
GGYKSG-SGNDDFYGPDFLVPH--GVVLVTFNYRLEVLG------------------FLC
LDTK-----DVPGNAGLKDQVAAFRWVQKNIENFGGDPNNVTIFGESAGGASTCFHIISP
--MSKGLFKKAAPMSGVPFCDWSQAF----FPQKRAFLLGKDLGFET-----DDPDKLLE
FLQTVPSDKLIDTNPVVLSFE-EYSNNILKLYHFTPVVEK------------DFGDGENF
LTEDPIEALRHKRIN-DVDILIGFTS--QEVLLGIPMYEE---------------KLLKH
YNRFPEVLVPRKILMKSSPEKILKVAEMIQDFYFKGKPLS----FDIMKEFVTYATHACF
TYDVNRFLSRLPKVGA-------------------GRRYVYRFSSFSGRNV---------
YGAIGLKYGIRG----ASHLDDLMYLFHANAHNIK------LEKNTKEHE---LVNLVCS
VFTNFAKHGNPTPDS------S--LGVTWPEYNNKT------EQYVDIG-DSLEVKTPEK
DEVEAVTFWKKVFEYAGVEY----------------------------------------
------------------------------------------------------------
------------------------------------------------------------
------------------------------------------------------------
------------------------------------------------------------
------------------------------------------------------------
------------------------------------------------------------
------------------------------------------------------------
------------------------------------------------------------
------------------------------------------------------------
------------------------------------------------------------
------------------------------------------------------------
------------------------------------------------------------
------------------------------------------------------------
------------------------------------------------------------
-------

#SlittCXE2
M-----------------------------------------------------------
-----------------------------------TTLAPYMFALLLLLPACTGHVFPSE
------------------------------------------------------------
----------------RCR-VSARIESGTVCGVERIADGDVKYASFRGVP----YAKQPL
GELRFKELEPAD--KWD-YYYATDEGPVCYQHDVVYGRLMR-------------------
----------P-QGMSESCIHANIHVPMEALP-------EQHPDV--TLPGLPILVFIHG
GGFGFG-SGDADLHGPEYLVSK--KVIVITFNYRLNVFG------------------FLS
MNTT-----AIPGNAGLRDQVTLLRWVQRNAKAFGGDPREVTLAGQSAGAAAAHLLSLSP
--AAEGLFRRAILMSGTATSSFFSSSP--AYAQHIKNIYLQFLGITS-----TDIEDIQR
QLIELPAERLNDANTKLIDQMG--------LVTFGPTVES------------PLPGVTTI
IDDDPEALLSKGRGK-NIPLIVGYTN--SECETFRNRFEA--------------FDLITK
IASHNFLVVPPKLLFTTPPESWSNLVSRMLGRYSDGRMNMDG-------FVKSCTEGFYE
YPALKLVQKRAELDG--------------------APVFLYQFTFESPTSI---------
IKEVTGLS-----YAGAAHIEDLTYVFKANSVLEG------REGAPQSLEDLRMKNFMTD
LFVQFMSCSKPICD----------DKRS--LWPENNG----DQIEVIEAPGVLRTNSRSM
RQLEVVDFFDNLP----SRVNVV-------------------------------------
------------------------------------------------------------
------------------------------------------------------------
------------------------------------------------------------
------------------------------------------------------------
------------------------------------------------------------
------------------------------------------------------------
------------------------------------------------------------
------------------------------------------------------------
------------------------------------------------------------
------------------------------------------------------------
------------------------------------------------------------
------------------------------------------------------------
------------------------------------------------------------
------------------------------------------------------------
-------

#SlittEst
M-----------------------------------------------------------
-------------------------------------------------KWLVLLSLIAA
------------------------------------------------------------
----------------RMVQQPTQPVRTRSGLVRGTVSRNGKFFQYFGIP----YATVDD
S-NRFQAPLPPP--TWTGIFDAVDENTWCPQ--YSS--G---------------------
-----------IIIGKPNCLKLNVYTPTR--I----------------TKPLPVMVFIHG
GCFFSG-TGSPFLYGGDFLAEN--DVVFVGINYRLAVEG------------------FLC
LGIK-----EAPGSAGLKDQIAALKWIQQNIEAFGGNPNDVTIFGESAGAVSTSFLMLSP
--AARGLFHKAILQSGSSLVPWGLQH----DPIGTASVLVKKLGYDT-----KDPKKIHK
ILSNKSAKEILDTIS--QFED---KYCVAEKDLFVPCIEN------------PIEGVEPV
VTEYPTDILKSGNYT-KVPMIIGYTD--MEGIYFAAADYG--------------TSIKNN
SKPIEIFNSLQPDMEFPSEIEKNCTGEVIKRHYFSSYEA------DLITNMVELYSDVHF
KIPLVLESELYTRTSH-------------------QPIYYYLFRYGGLRNM---------
PK--IISG-FHNMVQGASHADELFYLFKPHAFPLL------H-SVEKHMI-----TRMVT
MWTNFAKYTDPTPHR------SPLTPFRWQPSRRHN------PTALIID-SKLSTAPLWE
H--SSVRLWNDTYNKYRRKNYGVKQYQQD---NSVLSIDHLKS-----------------
------------------------------------------------------------
------------------------------------------------------------
------------------------------------------------------------
------------------------------------------------------------
------------------------------------------------------------
------------------------------------------------------------
------------------------------------------------------------
------------------------------------------------------------
------------------------------------------------------------
------------------------------------------------------------
------------------------------------------------------------
------------------------------------------------------------
------------------------------------------------------------
------------------------------------------------------------
-------

#CG2505aE2
M-----------------------------------------------------------
-------------------------------EVQVGWPKLIKMGAQLVGHKVQQYRLSTG
------------------------------------------------------------
----------------HTVILDTKYGQVRGL-QRKTVYDKEPYFAFEGIP----YAKPPV
GDLRFRAPQPPE--PWQG-VLNCTTN--RSKPMQRN--MLL-------------------
----------GIVEGSEDCLHLNVYVKALK-----------------SEKPLPVIVWIYG
GGFQKG-EASRDIYSPDYFMKK--PVVFVAINYRLAALG------------------FLS
LKDPKL---DVPGNAGLKDQVMALRWISQNIAHFNGDPNNITLMGESAGSASVHVMMTTE
--QTRGLFHKAIMQSGCALSEWVESP-----DNNWAFRLAQNLGYKG--D--EKDADVLS
FLSKVCAR--QIAAIDQDVINLDEVRSFLL-FAFGPVIEP-------------YETDHCV
VPKRHKDLLSEAWGN-DIPVIVGGNS--FEGLFSYQLV--------------RKDP-WAL
KNF-HNILPREVRETSSLE-GQDLLVRRLKQLYFNNEMQESM---EMFEALNIFSHRQIW
HDTHRFILARQSYAPK-------------------TPTYLYRFDFDS--PH---------
FNQFRRLVCGDRIR-GVAHADELSYLFYNIIASKL------DK-SSMEYK---TIERMVG
MWTSFASSGNPNC----------PELGSA-KWEAVQ--LKENAVEKCFNISHDLEMRDLP
ESDCLA-VWDTFYP--RESLF---------------------------------------
------------------------------------------------------------
------------------------------------------------------------
------------------------------------------------------------
------------------------------------------------------------
------------------------------------------------------------
------------------------------------------------------------
------------------------------------------------------------
------------------------------------------------------------
------------------------------------------------------------
------------------------------------------------------------
------------------------------------------------------------
------------------------------------------------------------
------------------------------------------------------------
------------------------------------------------------------
-------

#CG1031aE1
M-----------------------------------------------------------
-------------------------------EIRVGVGDLLKMGTKLIGHKIVQYRLGTK
------------------------------------------------------------
----------------QTKVVCTRDGQVRGH-RRRTLYDEEMYFAFEGIP----FAQPPV
GELRFRAPQPPH--PWLG-VRDCTYP--RAKPMQKH--FVL-------------------
----------SIVEGSEDCLYLNVYSKRLR-----------------SDKPLPVIVWIYG
GGFQFG-EAGRDFYSPDYFMQQ--DVVVVTFNYRVGALG------------------FLS
LADRDL---DVPGNAGLKDQVMALRWISQNIAQFNGDPQNITVMGESAGAASVHALMTTE
--QTRGLFHKAIMQSGSMFCEWANEP-----SGRWAYRLACQLGYSG--S--ENEKEVFR
YLQKAPAS--EMAAQGITLVSQEERRQYVL-FPFTPVVEP-------------YITRDCV
LPRCHREMLPEAWGN-DLPLILGGNS--FEGLFSYQST--------------LHDEEHML
SAF-EVLIPREIREKSTQS-HLKDLLRQFKVDNFDDATRGRM---EFNECLHILSVKHFW
HGIHRTVLARLSHAPA-------------------TPTYLYRFDVDS--PH---------
FNHFRQVMCGKHVR-GVSHADDLSYLFYHILANKV------DK-SSMEYQ---TIQRLVG
MWVAFARNDNPNC----------PQIGPT-TWEA----LDEKGPQMCLNIGKQLEFIVLP
ESKQNR-IWDRLYD--KNDLF---------------------------------------
------------------------------------------------------------
------------------------------------------------------------
------------------------------------------------------------
------------------------------------------------------------
------------------------------------------------------------
------------------------------------------------------------
------------------------------------------------------------
------------------------------------------------------------
------------------------------------------------------------
------------------------------------------------------------
------------------------------------------------------------
------------------------------------------------------------
------------------------------------------------------------
------------------------------------------------------------
-------

#CG6018aE1-0
M-----------------------------------------------------------
-------------------------------DLRVSFSDKLKLGAKIIGHKVVQYKLGTG
------------------------------------------------------------
----------------QTKELATKYGQLKGQ-QRRTLYDGEPYYSFEGIP----FAQPPV
GELRFRAPQPPS--SWQG-VRDCTYA--REKPMQRN--SIT-------------------
----------NAAEGSEDCLYLNVYAKRLE-----------------SPKPLPVMVWIFG
GGFQVG-GASRELYGPDYFMKH--DILLVTINYRVGVLG------------------FLS
LKDKEL---KIPGNAGLKDQIQALRWVKENIASFNGDPESITVFGESAGGASTHILMQTE
--QARGLFHRAIVQSGSALCAWATQP-----DRKWPQRLGKELGYAGN-L--ESEKELLE
FFQQIPAS--KLAQYCNSIVTQEEQRDYEI-LAFAPVIEP-------------YVGDDCV
IPKSQQEQLSSAWGN-SIPMIIGGTS--FEGLFSYRTT--------------LDDPLYML
SAF-EAIIPKQVRDAIDKE-ELAEMVRRLKKSYFDDPDRASM---ELYECLHILSIKNFW
HDIHRTLLARLAYATN-------------------LPTYLYRFDMDS--PH---------
FNHYRILKCGKKVR-GVCHADDISYMFYGILSSKL------DK-NSPEYR---TIERLVG
MWTSFATTGDPNC----------EIIAPV-KWDP----LRPGGVENCLNIADGLEFIPLP
ESKQFV-VWDSFYT--RESLY---------------------------------------
------------------------------------------------------------
------------------------------------------------------------
------------------------------------------------------------
------------------------------------------------------------
------------------------------------------------------------
------------------------------------------------------------
------------------------------------------------------------
------------------------------------------------------------
------------------------------------------------------------
------------------------------------------------------------
------------------------------------------------------------
------------------------------------------------------------
------------------------------------------------------------
------------------------------------------------------------
-------

#CG1089aE5
M-----------------------------------------------------------
-----------------------------------------------------MSKESSL
------------------------------------------------------------
----------------ETCELTLPVGQIKGV-KRLSLYD-DPYFSFEKIP----FAKPPL
GELRFRAPVPAD--PWSG-VLDCTHY--AEKPTQRG--LLT-------------------
----------REIEGGEDCLYLNVYSKQLK-----------------SEKPLPVMVYIYG
GAFTVG-EATRELYGPDYFMTK--DVVLVTLNYRVDCLG------------------FLS
LKDPSL---KVPGNAGLKDQVLALKWVKQYISNFNGDDSNITVFGESAGGCSTHFMMCTE
--QTRGLFHKAIPMSGTVHNYWANNP-----AEDFAFRLAQQNGFTG--E--NDDAKVLE
YLQGVPAR--DLVNHN--LLTPEHRRNGLL-FAFGPTVEA-------------YVGEDCV
VPKPPVEMARDAWSN-NFPVMLGGTS--FEGLFMYPAVSA-----------NLKALDSLS
QDP-TRLVPVDVRTVSSEK-ENLEYSQRLMKAYFGYSPPSSE---LLLNMLDFYSYKIFW
HGFNRTFNARLTYA-K-------------------APTYYYRFDFDS--PN---------
FNFYRAKFCGDKIKTGVAHADDLSYLFRNAGSWKL------DK-TSAEYR---TIERMIG
IWTAFAATSNPNC----------PEIGHL-EWKP----STKNDPKRVINISSDVTIIDLP
EYEKLQ-IWDNLYK--PNQLI---------------------------------------
------------------------------------------------------------
------------------------------------------------------------
------------------------------------------------------------
------------------------------------------------------------
------------------------------------------------------------
------------------------------------------------------------
------------------------------------------------------------
------------------------------------------------------------
------------------------------------------------------------
------------------------------------------------------------
------------------------------------------------------------
------------------------------------------------------------
------------------------------------------------------------
------------------------------------------------------------
-------

#CG1112aE7
M-----------------------------------------------------------
-------------------------------NKNLGFVERLRWRLKTIEHKVQQYRQSTN
------------------------------------------------------------
----------------ETVVADTEYGQVRGI-KRLSLYD-VPYFSFEGIP----YAQPPV
GELRFKAPQRPI--PWER-VRDCSQP--KDKAVQVQ--FVF-------------------
----------DKVEGSEDCLYLNVYTNNVK-----------------PDKARPVMVWIHG
GGFIIG-EANREWYGPDYFMKE--DVVLVTIQYRLGALG------------------FMS
LKSPEL---NVPGNAGLKDQVLALKWIKNNCASFGGDPNCITVFGESAGGASTHYMMLTD
--QTQGLFHRGILQSGSAICPWAYNG----DITHNPYRIAKLVGYKG--E--DNDKDVLE
FLQNVKAK--DLIRVEENVLTLEERMNKIM-FAFGPSLEP-------------FSTPECV
ISKPPKEMMKTAWSN-SIPMFIGNTS--YEGLLWVPEVK------------LMPQVLQQL
DAG-TPFIPKELLATEPSKEKLDSWSAQIRDVHR---TGSES---TPDNYMDLCSIYYFV
FPALRVVHSRHAYAAG-------------------APVYFYRYDFDSE-EL---------
IFPYRIMRLGRGVK-GVSHADDLSYQFSSLLARRL------PK-ESREYR---NIERTVG
IWTQFAATGNPYS----------EKINGM-DTLTIDPVRKSDEVIKCLNISDDLKFIDLP
EWPKLK-VWESLYDDNKDLLF---------------------------------------
------------------------------------------------------------
------------------------------------------------------------
------------------------------------------------------------
------------------------------------------------------------
------------------------------------------------------------
------------------------------------------------------------
------------------------------------------------------------
------------------------------------------------------------
------------------------------------------------------------
------------------------------------------------------------
------------------------------------------------------------
------------------------------------------------------------
------------------------------------------------------------
------------------------------------------------------------
-------

#CG1121aE8
M-----------------------------------------------------------
-------------------------------SFDIAVADQMRIALNYVKFKTNQQRLRSN
------------------------------------------------------------
----------------DKVIADTVYGKVKGV-KWQSIYG-NNYYSFEGIP----FAKPPV
GELRFKAPVEPE--HWSD-VKRCTHV--RAKPCQVN--IVL-------------------
----------KQVQGSEDCLYLNVYTRELH-----------------PHRPLPVLVWIYG
GGFQMG-EASRDLYSPDYIMME--HVVLVVISYRLGALG------------------FLS
LADEEL---DVPGNAGLKDQVMALRWVKRNCQFFGGDPDNITVFGESAGGASTHYMMLTD
--QAKGLFHKTIIMSGSALAPWAQTP----THINWPYRLAQATGYTG--D--ANDRDIFA
HLKKCKAS--SMLKVAEDIITMEERHQRLTMFSFGPTIEP-------------YLTPHCV
IPKSPLEMMRDCWGN-SIPMVIGGNS--FEGLLMFPEVN------------KWPELLCQL
GDC-ENLAPQDAHVDEQ---QRKAFGKKVRELYFGDRTPGRK---TILEYSDLFSYKYFW
HGIHRTLLSRAHHAPL-------------------APTFLYRFDFDS--KH---------
FNIMRIITCGRKVR-GTCHADDLSYLFYNAAAKKL------KR-RTAEFK---TIKRLVS
MVVHFAISGDPNIPM------VCQDEKEQ-PRGAWLPISKDDKVFQCLNISHDVHVIDLP
EAEKLR-LWDCIYD--RELLY---------------------------------------
------------------------------------------------------------
------------------------------------------------------------
------------------------------------------------------------
------------------------------------------------------------
------------------------------------------------------------
------------------------------------------------------------
------------------------------------------------------------
------------------------------------------------------------
------------------------------------------------------------
------------------------------------------------------------
------------------------------------------------------------
------------------------------------------------------------
------------------------------------------------------------
------------------------------------------------------------
-------

#CG1128aE9
M-----------------------------------------------------------
--------------------------------SSMAAFDQFKIGLKMVDFKVQQRRYRTS
------------------------------------------------------------
----------------EKTVVSTTYGPIKGV-KRKSIYG-QSYFSFERIP----FAKPPV
GELRYKAPQPPE--VWTE-VRSCTSQ--GPKPLQKH--FVF-------------------
----------EMTDGSEDCLYLNVYTKNLY-----------------PTKPMPVMVWIYG
GGFQFG-EASRECYSPDYLLRE--DVVVISINYRLGPLGTNDDTWKKKHIFNISLPGFLC
LDDPEL---DVPGNAGLKDQVLALRWVKANCSRFGGDSANITIFGDSAGSASVHYMMITE
--QTHGLFHKAICMSGNTLSPWAVTP-----QRNWPYRLAVQAGYAG--E--NNTRDVWE
FLKNAKGS--EIIKANGELCIDEEKKERIG-FSFGPVIEP-------------YVTSHCV
VPKKPIEMMRTAWSN-NIPLIIGGVS--NEGLLLYSETK------------TNPKCLNEL
DDC-RFVVPIELNMDRESA-LCREYGDQLRQCYYGDKTPSLD---TLHEYLQMVSHEYFW
FPIYRTVLSRLQYARS-------------------APTYLYRFDFDS--KH---------
FNHLRILSCGKKVR-GTCHGDDLSYLFYNSLARKL------KN-HTREYK---CIERLVG
LWTHFAACGNPNF----------DPEQED-LWQPVDPAAVEKHQLKCLNISDELKVIDVP
DLKKLM-VWESFFR--RDELL---------------------------------------
------------------------------------------------------------
------------------------------------------------------------
------------------------------------------------------------
------------------------------------------------------------
------------------------------------------------------------
------------------------------------------------------------
------------------------------------------------------------
------------------------------------------------------------
------------------------------------------------------------
------------------------------------------------------------
------------------------------------------------------------
------------------------------------------------------------
------------------------------------------------------------
------------------------------------------------------------
-------

#CG1131aE10
M-----------------------------------------------------------
----------------------------------------------VISFKYEQRKLSTA
------------------------------------------------------------
----------------IYSVIKTKSGPVRGV-KRNTIWG-GSYFSFEKIP----FAKPPV
GDLRFKAPEAVE--PWDQ-ELDCTSP--ADKPLQTH--MFF-------------------
----------RKYAGSEDCLYLNVYVKDLQ-----------------PDKLRPVMVWIYG
GGYQVG-EASRDMYSPDFFMSK--DVVIVTVAYRLGALG------------------FLS
LDDPQL---NVPGNAGLKDQIMALRWVQQNIEAFGGDSNNITLFGESAGGASTHFLALSP
--QTEGLIHKAIVMSGSVLCPWTQPP-----RNNWAYRLAQKLGYTG--D--NKDKAIFE
FLRSMSGG--EIVKATATVLSNDEKHHRIL-FAFGPVVEP-------------YTTEHTV
VAKQPHELMQNSWSH-RIPMMFGGTS--FEGLLFYPEVS------------RRPATLDEV
GNC-KNLLPSDLGLNLDPK-LRENYGLQLKKAYFGDEPCNQA---NMMKFLELCSYREFW
HPIYRAALNRVRQS-S-------------------APTYLYRFDHDS--KL---------
CNAIRIVLCGHQMR-GVCHGDDLCYIFHSMLSHQS------AP-DSPEHK---VITGMVD
VWTSFAAHGDPNC----------ESIKSL-KFAPIENVTN----FKCLNIGDQFEVMALP
ELQKIEPVWNSFYA--PNKL----------------------------------------
------------------------------------------------------------
------------------------------------------------------------
------------------------------------------------------------
------------------------------------------------------------
------------------------------------------------------------
------------------------------------------------------------
------------------------------------------------------------
------------------------------------------------------------
------------------------------------------------------------
------------------------------------------------------------
------------------------------------------------------------
------------------------------------------------------------
------------------------------------------------------------
------------------------------------------------------------
-------

#CG1257aE3
M-----------------------------------------------------------
------------------------------------------------------------
------------------------------------------------------------
----------------ESLQVNTTSGPVLGK-QCTGVYG-DEYVSFERIP----YAQPPV
GHLRFMAPLPVE--PWSQ-PLDCTKP--GQKPLQFN--HYS-------------------
----------KQLEGVEDCLYLNVYAKELD-----------------SPRPLPLIVFFFG
GGFEKG-DPTKELHSPDYFMMR--DVVVVTVSYRVGPLG------------------FLS
LNDPAV---GVPGNAGLKDQLLAMEWIKENAERFNGDPKNVTAFGESAGAASVHYLMLNP
--KAEGLFHKAILQSGNVLCSWALCT-----IKNLPHRLAVNLGMESAEH--VTDAMVLD
FLQKLPGE--KLVRPY--LLSAEEHLDDCV-FQFGPMVEP-------------YKTEHCA
LPNHPQELLDKAWGN-RIPVLMSGTS--FEGLLMYARVQM-----------APYLLTSLK
KEP-EHMLPLDVKRNLPQA-LARHLGQRLQETHFGGNDPSAMSPESLKAYCEYASYKVFW
HPILKTLRSRVKSS-S-------------------ASTYLYRFDFDS--PT---------
FNHQRLKYCGDKLR-GVAHVDDHSYLWYGDFSWKL------DK-HTPEFL---TIERMID
MLTSFARTSNPNCKL------IQDQLPRAKEWKP----LNSKSALECLNISENIKMMELP
ELQKLR-VWESVCQ--STG-----------------------------------------
------------------------------------------------------------
------------------------------------------------------------
------------------------------------------------------------
------------------------------------------------------------
------------------------------------------------------------
------------------------------------------------------------
------------------------------------------------------------
------------------------------------------------------------
------------------------------------------------------------
------------------------------------------------------------
------------------------------------------------------------
------------------------------------------------------------
------------------------------------------------------------
------------------------------------------------------------
-------

#CG1108aE6
M-----------------------------------------------------------
-----------------------WKLCQPRSRSRIKCFRFLILRCCPGFKRFSCQSAGDA
------------------------------------------------------------
----------------DSKVVKLSVGSVKGR-RLSGIYG-DEFYSFEGIP----FAKPPL
GKARFVASQLAD--PWNS-ELDARQE--RPIPLQMD--RRS-------------------
----------GKVVGSEDCLYLNVYTKHFNE----------------SEPPLPVMVYIYG
GAFRTG-GAVKSKYGPDYLMSR--DVVYVLFNYRLCSLG------------------FLS
MPSGKL---DVPGNAGLHDQLLALQWVSQHIRNFNGDPQNITLFGESAGAASVHFMMCLP
--QAKGLFHKAIMMSGSMLSPWVNAP----DSDGIFCRLATSAGYEG--P--AEEVPILE
FLRNVNAE--KLIGHD--FISPRDRCFGFL-NPFAPVVG-------------------GL
VAAPFQQLMKEAWSC-EVPLLLGGTS--FEGLVYYPFCQL-----------DNGYMLELL
KHEPAMVLPHELYQSMSVE-ERNTAADVLVKYHYGPRGITKS---NITQILDLFSYKLFW
HGIHRVVLSRLSHA-Q-------------------APTYLYRFDFDS--PK---------
LNLMRNQLCGDDIKRGVCHADDLGYIFHKQAQAKQ------PL-DSPEFL---TIQRMVG
ILTTFARTGDPNC----------PETGPD-PWMP----VSTKSPFKALNIGQQVECVTQV
EKDGLK-VWNRLYS----DLK---------------------------------------
------------------------------------------------------------
------------------------------------------------------------
------------------------------------------------------------
------------------------------------------------------------
------------------------------------------------------------
------------------------------------------------------------
------------------------------------------------------------
------------------------------------------------------------
------------------------------------------------------------
------------------------------------------------------------
------------------------------------------------------------
------------------------------------------------------------
------------------------------------------------------------
------------------------------------------------------------
-------

#CG1082aE4
M-----------------------------------------------------------
------------------------------------------------------SDDYNE
------------------------------------------------------------
----------------DAPVVQTTHGKVRGI-LLKSLYD-EQFYAFDGIP----YAVPPL
GTLRFKEPHDLK--PWHG-IRDCSKP--LSKCLQVS--TLT-------------------
----------KEVEGSEDCLYLNISVKTLN------------------GDPMPVMVYIHG
GAFKGG-DSSRRAWGPDYFMKE--NVVYISIGHRLGPLG------------------FLS
LNDPDL---EVPGNAGLKDVILALRWIRANAANFNGDPERITIFGHSSGSMTVQLLLASP
--QSEGLFHRAILLAG-FSMELNRLP-------QMEYRLAKHLGYEG--D--NVDSQVLE
FLLKADPA--LIVSAD--FFTPLEKRQGHN-MPFKPSIES-------------YSTPNAV
LLAEPIDLQRTTWSN-RIPIILGANS--GEGMSIFSFVK------------MNPSWLKEF
QCNPERVLPWTLRNRCDPG-QRRQLGQALIHHFCEAHGHELT-VDHTNGLVELFTHG-FV
HAMDRLIQSRLTYG-Q-------------------APTYLYRFDFDS--PD---------
FNFYRIRFMGKEQR-GVGHVDELGYIFKLPATFKL------DK-SRPEFT---AIRRLVA
MFVQFAATSDPNA----------PLTKSLVDWKP----VTRFGKRMVLNISEELKFIPQP
EMPKLK-FFDRLYEMAGVPLF---------------------------------------
------------------------------------------------------------
------------------------------------------------------------
------------------------------------------------------------
------------------------------------------------------------
------------------------------------------------------------
------------------------------------------------------------
------------------------------------------------------------
------------------------------------------------------------
------------------------------------------------------------
------------------------------------------------------------
------------------------------------------------------------
------------------------------------------------------------
------------------------------------------------------------
------------------------------------------------------------
-------

#CG9858
M-----------------------------------------------------------
--------------------------------------------LLRPCGRLIFTRFCSS
------------------------------------------------------------
----------------MKVKVPVKQGVLVGR-QKKLVNG-LEYNSFLGVP----YAEPPV
GELRFRSPRPLE--RFQKQELDCSKE--GNVSYQRD--PFT-------------------
----------LEVAGSEDCLFLNVYAPKVKS----------------TRTPLPVMVWIHG
GGFFFG-NGNSDFHFPAKLMEQ--EVIVVTLNYRLGALG------------------FLS
LPEE-----GIHGNMGLKDQRLALEWVQENIASFNGDPNNVTLFGESAGGSSVHLHTFAR
--HAKRLFHKAIMQSGTANMEWVFQN----EAPAKTRRLAELLGGGD-FG--GDSKALLT
FLQSEKATPTAILANTLKVLSPDERRRHLP-FAFKPVVED-------------SSSPDRF
LEQDIMELMHKKDCLGSMPVIMGYNS--AEGLAIVVKAK---------------QKLEAY
EDDLARLVPRNLVLDPQAP-EAQEAASDIRAFFFNGQALSKE---NMDNLVDLFSDYHFS
MDLQRAVEIHASCQTQ-------------------SPLYFYRLDYVG---G---------
RNLYKKIFQNEDLR-GVAHADDICYLFQ-MAGDET------EM-NRDDLM---VTERLCE
MWANFARDGKPSP--------IWKPVKKPHNGEP--------IQLDCLLIDRELKMCSNP
DGERMD-FWRSMYRRYRSENFEAVRAKL--------------------------------
------------------------------------------------------------
------------------------------------------------------------
------------------------------------------------------------
------------------------------------------------------------
------------------------------------------------------------
------------------------------------------------------------
------------------------------------------------------------
------------------------------------------------------------
------------------------------------------------------------
------------------------------------------------------------
------------------------------------------------------------
------------------------------------------------------------
------------------------------------------------------------
------------------------------------------------------------
-------

#CG10175
M--------------------------------TTTGLRPLLSLLFLGLGVILLCDVSSS
IAIAPSTFGTAIARAGKISNQLKETTAWKTLTSHPNSLVQLLPSRAMRVVQEVVRSLRKE
------------------------------------------------------------
----------------REIVATTSLGKVRGRYQKYRSGERGGYYSFKGMR----YGAPPT
GARRFRAAEPEK--PWSG-IRDASRE--GQSCPHKN--MIL-------------------
----------DTFKGDEDCLFVNVFTTQMPKDDE-----------SAEQPKLPVMVWLHG
GGFSFGSG-NSFLYGPDYLVAE--DIVLVTLNYRLGPLG------------------FLT
AG---P---DAPGNQGLKDQVLALKWVRDNIAAFGGDPNQVTIFGESAGASSVQLLLLSS
--QAKGLFHRAISQSGSALNPWSMS--------ASSSQRAARLAANLGYV--GANKTED-
ILDFLRRVPAMKLVEAAPTTITAEDQRNNIGLPFVPVVEGYWNQD----SQEEQFYEEPF
LTQHPSDMYHSQNFNSDVAYMTGYNT--HEAMLFIRRLR------------KNPQLLSII
ENDFGRLVPQDLNVTESHD---R--VTREIRSFYLGSKHVGI--ESVDEMIALLTDLMFL
QGIRRTARNHAKFGN--------------------APVYMYRFSFDG-------------
-SLGLYKRMLGIPRPGVCHGDELGYLFKFGFFNLS------LDPKSMEVQ---VKNRMVR
MWTNFAKYGSPTPDS------EDPMLTTKWAPIDPTN---VMNSLNYMDISANLAMKTNP
EPERQR-FWDEMYQHYNGAAM---------------------------------------
------------------------------------------------------------
------------------------------------------------------------
------------------------------------------------------------
------------------------------------------------------------
------------------------------------------------------------
------------------------------------------------------------
------------------------------------------------------------
------------------------------------------------------------
------------------------------------------------------------
------------------------------------------------------------
------------------------------------------------------------
------------------------------------------------------------
------------------------------------------------------------
------------------------------------------------------------
-------

#TcasEst
M-----------------------------------------------------------
-----------------------------------------------------------A
------------------------------------------------------------
----------------NPPVVTIKKGQIKG--SIDNDYLGKPYYYFLGIP----YGKAPT
GDLRFKAPVPVD--PWKG-IRDATQEGPECPSLHLI--LK--------------------
----------TYVGSEDNCLHVNVYTPQLPDDG------------NNNLKPVMVWFHGGG
FLYD---SNKREMYGPDYLITE--DVVIVSVSYRLGVLG------------------FLS
LEDPTL---EIPGNAGLKDMVLALQWVQNNIQNFCGDPNNVTIFGESAGSVAVHYLYLSP
--KTKGLFHKAICQSGCALNTWGEGS------TNG---LIIAKHLGYNET---NERKILE
YLKTLSPQKLIKAQHRFEDTFVASKVQKFGPVVEK------------------YVTDSAF
LTEEPLEIMKSGKFN-HVPLIIGTTS--REGMLAEAVRK------------LLRKDVVGS
SLEDEIHYRLKVEKGSEES---RQIATKIKKFYYGEEE------KNAEKYYLLKTDTMFL
HGTYKTVNYQKQTS-K-------------------APIYFYEMSLGT-------------
-SLNLSKNINNLTGASHGDDLGYIFKSVLIET---------IKRGSEEEI---HMKRFIK
LWANFARTGNPTPDK------NDQLLNIEWKPVTK-------EKNYVLDIGTQLALKTNP
NAERMA-FWDSIYNF---------------------------------------------
------------------------------------------------------------
------------------------------------------------------------
------------------------------------------------------------
------------------------------------------------------------
------------------------------------------------------------
------------------------------------------------------------
------------------------------------------------------------
------------------------------------------------------------
------------------------------------------------------------
------------------------------------------------------------
------------------------------------------------------------
------------------------------------------------------------
------------------------------------------------------------
------------------------------------------------------------
-------

#BmorJHE
M-----------------------------------------------------------
---------------------------------CTKFAVLLYYVIVGSVRAYSSPAASPP
------------------------------------------------------------
----------------SSCNVVAQTESGWVCGRTRRAEASTLYASFRGVP----YAKQPV
GELRFKELQPAE--PWTDYLDATEEGPVCYQTDVLYGSLMK-------------------
----------P-HGMDEACIYANIHVPLNALP-------AAGETP--TKPGLPILVFIHG
GGFAFG-SGDADLYGPEYLVTR--NVVVITFNYRLNFFG------------------FFS
LDTP-----KVPGNNGLRDMVTLLRWVKRNARAFGGNPDNVTLAGQSAGAAAAHLLTLSK
--ATEGLVSRAILMSGAGTSTFFTTSP--IFSQSINKILFSILGVNS-----TNPDEIHE
KLVAMPVEKLNEANRILIDQIG--------LTTFFPVVET------------PHPGITTI
LDEDPNILVQQGRGK-DIPLIIGFTN--SECHMFQHRFEQ--------------IDIVSK
INENPAILVPSNLLYSSTPETIALVSNQISQRYFNGSVDLEG-------FINMCTDSYYK
YPAMKLAEKRSAAGD--------------------APVFLYQFSYDG-YSV---------
FKQAFHLH-----FNGAGHADDLTYVLKVNSASG---------TSSSQKADDEMKYWMTT
FVTNFMRCSAPMCD----------ETTAWPPVTPRE-----LQYQDIITPNLCHQTSLTK
EQLEMKNFFDKIH--NGGESRLK-------------------------------------
------------------------------------------------------------
------------------------------------------------------------
------------------------------------------------------------
------------------------------------------------------------
------------------------------------------------------------
------------------------------------------------------------
------------------------------------------------------------
------------------------------------------------------------
------------------------------------------------------------
------------------------------------------------------------
------------------------------------------------------------
------------------------------------------------------------
------------------------------------------------------------
------------------------------------------------------------
-------

#MsexJHE
M-----------------------------------------------------------
----------------------------------DARRQVCYYVLA--LLCVSELSARIP
------------------------------------------------------------
----------------STEEVVVRTESGWIRGLKRRAEGNKSYASFRGVP----YAKQPL
GELRFKELQPLE--PWQDELDATQEGPVCQQTDVLYGRIMR-------------------
----------P-RGMSEACIHANIHVPYYALPR------DAADKN--RFAGLPVLVFIHG
GGFAFG-SGDSDLHGPEYLVSK--DVIVITFNYRLNVYG------------------FLS
LNST-----SVPGNAGLRDMVTLLKWVQRNAHFFGGRPDDVTLMGQSAGAAATHILSLSK
--AADGLFRRAILMSGTSSSAFFTTNP--VFAQYINKLFVTNIGITA-----TDPEEIHQ
KLIEMPAEKLNEANRFLLEQFG--------LTTFFPVVES------------PINGVTTI
LDGDPEQLIAKGRGK-HIPLIIGFTD--AECEIFRRQFEQ--------------IDIVSK
IKENPGILVPLSVLFSSAPDTVAEITKAMHEKYFKKSVDMEG-------YIELCTDSYFM
YPAISLAIKRARSNG--------------------APVYLYQFSFDGDYSV---------
FREVNHLN-----FEGAGHIEDLTYVFRTNSMLGG------HASFPPHDKDDHMKYWMTS
FITNFMKYSNPVTD----------AK-LWPEVRADN-----LRYQDIDTPDVYQNVKPHS
EQRDMLDFFDSIYNWNGTSYCIK-------------------------------------
------------------------------------------------------------
------------------------------------------------------------
------------------------------------------------------------
------------------------------------------------------------
------------------------------------------------------------
------------------------------------------------------------
------------------------------------------------------------
------------------------------------------------------------
------------------------------------------------------------
------------------------------------------------------------
------------------------------------------------------------
------------------------------------------------------------
------------------------------------------------------------
------------------------------------------------------------
-------

#HvirJHE
M-----------------------------------------------------------
--------------------------------------TSHVLALAFLLHACTALAWQET
------------------------------------------------------------
----------------NSRSVVAHLDSGIIRGVPRSADG-IKFASFLGVP----YAKQPV
GELRFKELEPLE--PWDNILNATNEGPICFQTDVLYGRLMA-------------------
----------A-SEMSEACIYANIHVPWQSLP-------RVRGTT--PLR--PILVFIHG
GGFAFG-SGHEDLHGPEYLVTK--NVIVITFNYRLNVFG------------------FLS
MNTT-----KIPGNAGLRDQVTLLRWVQRNAKNFGGDPSDITIAGQSAGASAAHLLTLSK
--ATEGLFKRAILMSGTGMSYFFTTSP--LFAAYISKQLLQILGINE-----TDPEEIHR
QLIDLPAEKLNEANAVLIEQIG--------LTTFLPIVES------------PLPGVTTI
IDDDPEILIAEGRGK-NVPLLIGFTS--SECETFRNRLLN--------------FDLVKK
IQDNPTIIIPPKLLFMTPPELLMELAKTIERKYYNGTISIDN-------FVKSCSDGFYE
YPALKLAQKRAETGG--------------------APLYLYRFAYEGQNSI---------
IKKVMGLN-----HEGVGHIEDLTYVFKVNSMSEA------LHASP-SENDVKMKNLMTG
YFLNFIKCSQPTCE----------DNNSLEVWPANNG----MQYEDIVSPTIIRSKEFAS
RQQDIIEFFDSFT----SRSPLE-------------------------------------
------------------------------------------------------------
------------------------------------------------------------
------------------------------------------------------------
------------------------------------------------------------
------------------------------------------------------------
------------------------------------------------------------
------------------------------------------------------------
------------------------------------------------------------
------------------------------------------------------------
------------------------------------------------------------
------------------------------------------------------------
------------------------------------------------------------
------------------------------------------------------------
------------------------------------------------------------
-------

#SnonEst
M-----------------------------------------------------------
----------------------------------------FITLIFLLLCAVWSSVSAVS
------------------------------------------------------------
----------------ENVTVETKKGTIVG-----FKNDG--YNVFFGVP----YAKVDE
G-NPFGNYLDHE--NFQQPFIANDSSIICPQVISKVGG----------------------
---------------VLQCLRLNIYVPHTA----------------NENHPVPVLVWFHG
GGFIFG---SANDYGGQHLAKH--DIIVITVNYRLGPYG------------------FLC
LDDES-----VPGNQGLKDQIGALRWVKEHIGAFGGDPDKVTIAGESYGGGAVDLHLYSM
---YETLFNKAIIESGSIFT-PGFYRH--GD-DKAAVTLAKHMGHRV-----RTTRKALE
ALAKEDPIDVMTAARNLTMR-------------LTPCRETRFR------------RSQHF
VTKCINHLNNTDRIK-KIPIMIGYNS--KEDFGT-YANKQQ---------------DFYD
NLQDIFSKDLQNNFDVT-KSELEKLSDIVRTFYLGSKKIGPE----AMLELSDYSSDFKL
NFAVEKSVARYMEQGG--------------------NVYKYMFSYIG-------------
-GSEYQNVTG----AGAIHTEELKYLFEMTFE-----------LKSDEQR--MIRDKMTT
MWANFVKFGNPTPEK------TPLLPVTWEPVTGNT-------RPYLNID--VTMSMEDH
AYRERMAFWDLFTQKYETKSSCKKMSN---------------------------------
------------------------------------------------------------
------------------------------------------------------------
------------------------------------------------------------
------------------------------------------------------------
------------------------------------------------------------
------------------------------------------------------------
------------------------------------------------------------
------------------------------------------------------------
------------------------------------------------------------
------------------------------------------------------------
------------------------------------------------------------
------------------------------------------------------------
------------------------------------------------------------
------------------------------------------------------------
-------

#ApolODE
M-----------------------------------------------------------
-------------------------------------------------KWIALLSLIVA
------------------------------------------------------------
----------------NFIHQPSPVVRITSGYVRGRVSENGKFYEFLGIP----YGTVED
S-NRFQGPLPPP--KWDGIFEAINENTWCPQ--PSV--G---------------------
----------HIVLGEANCLKLNVLSPVT--T----------------KSKLPVMVYIHG
GCFFSG-TGSPFLYGGDFFAEN--DVVFVGINYRLSVEG------------------FLC
LGIK-----EAPGNAGLKDQIAALKWIQENIHQFGGDPKSVTLFGESAGAVSTSFMILSP
--AAKGLFHRAILQSGSSLAPWGLQH----DPIRRASALVKKFGYDT-----VDPREIYS
IISNRTINELINAL---KYED---KYCVADENIFVPCVEN------------KIDGVEAV
VTDYPSNVIKSGNYT-KVPMIIGYTD--NEGIFFVAADYG--------------LSIKNN
T-ELNIMRNLQTDLEFPNEWEKNCTELNIKKHYFSSYDD------DMIMNVVGLYSDLHF
KFPIILESRMYAETTN-------------------QPIYYYLFKYSGFINM---------
PK--IISG-FA-MTGGASHADELFYLFKPRSFPLP------QRWLESEMI-----KRMVT
LWTNFAKYGEPTPRS------SRL-PFRWRPSRNTN------PTALVID-SRITTAPMWE
H--ASVALWNDTYNKYRRNDYGFKNVHIP---ESIMRR----------------------
------------------------------------------------------------
------------------------------------------------------------
------------------------------------------------------------
------------------------------------------------------------
------------------------------------------------------------
------------------------------------------------------------
------------------------------------------------------------
------------------------------------------------------------
------------------------------------------------------------
------------------------------------------------------------
------------------------------------------------------------
------------------------------------------------------------
------------------------------------------------------------
------------------------------------------------------------
-------

#MbraEst
M-----------------------------------------------------------
---------------------------------------KKYLKSLSSLKLLVLISLWVG
------------------------------------------------------------
----------------PLVSQPTAPVQLS-GQARGEVASDGSHLQYFGIP----YATVT-
--NRFQEATPNP--KWEGVYDANNEHIRCKQR-FHP--T---------------------
-----------PDMGDEDCLTVNVYTPVEPS-----------------DSLRPVMVFIHG
GAFRDG-SGSPFLYGPKYLVKH--GVILVTFNYRLEILG------------------FLC
LGIK-----EAPGNIGLKDQVQALKWVKRNIRVFGGDPDNITIFGESAGSASVSYHLLSP
--MSKGLFNRAILQSGSALSFWALQF----EPLKIASLHAQQMGYTT-----TDPKEIYN
LFNNVTADELLSYYV--PRKE---GDIVESDIIFVPCVEK------------KIRRVTPF
LPDSPYNLITQGKYN-KVPIIIGFNS--AEGYYFAGKEND--------------TTLSK-
---IDFYKAMPRDLTFPFDEEKVKTANRLNELYLAGDKITKE--KSSLEKLARFKGDADI
IYPVLATIDLFLQTTR-------------------KPVYAYKFNYDGLLNL---------
AK--MTHG--FRKSPGATHGDELFYLFST---LTL------PALSEVSFI-----DKFTT
LWTNFAKYSDPTPAS------SS-ISPKWEPAAVED------PRLLLID-RECSMEPVWG
D-NEAWRFWNETYALYRRKN----------------------------------------
------------------------------------------------------------
------------------------------------------------------------
------------------------------------------------------------
------------------------------------------------------------
------------------------------------------------------------
------------------------------------------------------------
------------------------------------------------------------
------------------------------------------------------------
------------------------------------------------------------
------------------------------------------------------------
------------------------------------------------------------
------------------------------------------------------------
------------------------------------------------------------
------------------------------------------------------------
-------

#AploIE
M-----------------------------------------------------------
-------------------------------------FYKLLFCLCIVA--AHAGEQDTS
------------------------------------------------------------
-------KTADCKTHKDEVPIATSQSG-VFRGSWMTTRRGRRFQAYRGIR----YAEPPV
GELRFQPPKPIL-YYK-DVVDASKEGPACPLPVPDDYYV---------------------
---------------DEDCLAINVYTPNNKVKKP-----------------LPVIMYIHP
GAFYAFTGRS-DVAGPGYLLDRD--IVFVAFNYRLATLG------------------FMS
TGDK-----LAPGNNGMKDQVMAMRWVQRNIAAFGGDPNSVTLAGYSAGSISVMLHMISP
--MSKGLFHRGISMSASPINKEPLPN---NFQS-LAVKQAQIVNCSTA-----SNQAIVD
CLKTISWKVLGDSLPQFFVGG-------DPIGLWGPVVENDF-------------GQERF
LDIQPLDAIRQGRFH-SVPHIISQTK--YEFFYQVFELFKND----------TLITRMND
DWETAARVSFLLP----EKNIRAAANKLKEVYLE---GKPVAKDNRTIQGVGGLYRDSIT
SLGVHRMANLMCRHSK-------------------HPVYYYEFSYFGDNSH---------
YE-DPVT----GKPFGAVHHDDLIYLLTMSYRFPVIET--TS--PHSYVI-----DEMTA
LWYNFARYDDPNPRGD-----TPELNSLVWPVMKPD-------DRKYLRIGNKLTVHKN-
MFEDRYKVWDELYPIQY-------------------------------------------
------------------------------------------------------------
------------------------------------------------------------
------------------------------------------------------------
------------------------------------------------------------
------------------------------------------------------------
------------------------------------------------------------
------------------------------------------------------------
------------------------------------------------------------
------------------------------------------------------------
------------------------------------------------------------
------------------------------------------------------------
------------------------------------------------------------
------------------------------------------------------------
------------------------------------------------------------
-------

#GB16889
M-----------------------------------------------------------
---------------------------------KYNTLISILCIVGAVVCDCSTN-----
------------------------------------------------------------
----------------IEQPLVEAPIG-KIRGSIIVSRHGRKIYSFRGIR----YGEPPV
GKQRFQPPIPAA-DWR-NVFDATEEGPSCPHPDGVFQ-----------------------
---------------AEDCLRLNVYTTKLPCEEQ-------------NVK-RPVMIFIHP
GGFTSFSGQS-LIFGPQYLLDKD--IVLVTINYRLGTLG------------------FLN
TGDS-----EAPGNMGLKDQVEAFRWVRRNIAAFGGDPNSVTLCGYSAGSFSIMLHMVSP
--MSKDLFHRAISMSSSAIKPEVYTGIAEHGQKELVQKQAQLLNCPTD-----STASMLN
CLIEKPVENFTNTLANLTDWYG-----N-PILLWTPAVEPQVP------------GVERF
LSEQPYDSIALGKFH-QVPYILGVTE--HEFAGVAALYERNDKVDN-----GSLYREVNN
NWNKVAPIFCMYE--RNTSRSNYISRQLKQFYFK--DEP---ISERTLLQLGKVYGDCIT
IFPVYRAVKLFASKSR-------------------EPVYFYKFTYEGRFGF---------
YR-WSND----TA-YNPSHHDDLQYLFHAKQFPFLPYL--EDDAPEAPMV-----ELYTS
MWSNFVINGEPIPRND------DRFENVSWETFDPS-------RTNYLEINLRLGMKTE-
FFPERMRLWETLFPLPSQPSRGVKH-----------------------------------
------------------------------------------------------------
------------------------------------------------------------
------------------------------------------------------------
------------------------------------------------------------
------------------------------------------------------------
------------------------------------------------------------
------------------------------------------------------------
------------------------------------------------------------
------------------------------------------------------------
------------------------------------------------------------
------------------------------------------------------------
------------------------------------------------------------
------------------------------------------------------------
------------------------------------------------------------
-------

#CG4382
M-----------------------------------------------------------
-----------------------------------WRLCGFVLLLCGLASGQNSDEDLSK
------------------------------------------------------------
--AIPDEEDPIGSNKELSDLVITTALG-KIRGTILPSQSGRNFYAFRGIP----YAKPPV
DRLRFQPPEPVE-QWF-DTLDATFDGPKCPQLGLVSGDV---------------------
---------------SEDCLRVNIYTKELPSESQP------------NVR-RPVIVFIHP
GGFYSLSGQSKNFAGPQYFMNRR--LVLVTFNYRLGSLG------------------FLA
TGTR-----EAPGNMGLKDQVQLLRWVKLHISRFGGDPSSITLLGYGAGAMAVTLHMVSP
--MSRGLFHKAIVMSGAVTGQWSLP----DHQMDVATKQATLLHCHTE-----NVTEMMD
CLKGKHYLEFANTLPKMFEFDR-----NNPLILWKPVIEPDF-------------GQERF
LVEEPIRSYQNDDFM-KVPIITGMTK--DEFVGPALSILQSP----------TLLSALNE
NFESLAPVFFMYN--TSDARACNISQELRNHYFP--DKL--IDANRSLEALSNLYSDALT
GFGIHRFVHLAARST---------------------KVYYYRFSYQGARSH---------
IY-YPED----AP-YGVVHHDDLMYLFVEP--SISRMF--TEDDDEFRMV-----DIMVR
MFSAFAYKGDPNKPTD------LALRDIRWRPFSFK-------KRYYLDIGKHITLEEN-
LNAENYEIWKRLFPLNWRRQTKEV------------------------------------
------------------------------------------------------------
------------------------------------------------------------
------------------------------------------------------------
------------------------------------------------------------
------------------------------------------------------------
------------------------------------------------------------
------------------------------------------------------------
------------------------------------------------------------
------------------------------------------------------------
------------------------------------------------------------
------------------------------------------------------------
------------------------------------------------------------
------------------------------------------------------------
------------------------------------------------------------
-------

#CG4757
M-----------------------------------------------------------
-------------------------------------LMLFVVELLVLLASSS-------
------------------------------------------------------------
----------------VLSIEVDTELG-RVRGANLTSRLGVNFHAFRGIR----YAEPPL
GDLRFVNPQPVK-PWSPKIFDASEDGPMCPQPWDNMTDV---------------------
---------------SEDCLRLNVYTKDLKG------------------R-RPVIVFLHP
GGFYVFSGQSKYLAGPEHFMDRD--CVLVSLNYRLGSLG------------------FLA
TGSK-----EAPGNAGLKDQVLALRWIQQHIQRFGGDPDSVTLLGYSAGSISVALHMLSP
--MSRGLFHRGICMSAAPYGPVKYK----DNDLQLAKRQAGLLKCPQE-----SIGEMVE
CMRRKPYLDYVSTYNGMFEFGW-----N-PVLNWRIVVEKDF-------------GQERY
LIESPFKTARRGDFH-KVALITGITE--FEFLSGAFFDLRNE----------SIVNRYNR
DWEHYASIALLLE--QNSTQSRAASRVFREKYMP--ESLDKLEYPKSLKGMGELLSDALI
GVSFHRFLQLMSPHT---------------------PIYTYLFRYKGRYTF---------
LK-NPDN----QQTIGPVHHDELIYLFHVG--LLIPLL--KREDPENFMI-----ELLTR
MWIEFAQKGDPHNKND------EYLKGLNWPLYNAQ-------DKGYLEIGNNLTAKSGG
FFLNRYQIWEDLFPLSSFH-----------------------------------------
------------------------------------------------------------
------------------------------------------------------------
------------------------------------------------------------
------------------------------------------------------------
------------------------------------------------------------
------------------------------------------------------------
------------------------------------------------------------
------------------------------------------------------------
------------------------------------------------------------
------------------------------------------------------------
------------------------------------------------------------
------------------------------------------------------------
------------------------------------------------------------
------------------------------------------------------------
-------

#CG3841
M-----------------------------------------------------------
-----------------------------------PRFFQLTWALLLILIGFTTAVTFIG
------------------------------------------------------------
-----------------DDPVVELSLG-RIQGDTMQSFGNKTIYAFRGIR----YAQSPV
GQLRFANPVPET-SWGDEVFNATSDSLVCPQPG-VVSLM---------------------
---------------SEDCLKINVFTKSFEDKFP-------------------VMVYIHG
GANVLGSGHSSYEAGPQYLLDQD--VVFVAFNYRLGALG------------------FLS
TNSS-----ETKGNFGFLDQVMALEWVRDHISHFGGDPELVTIIGISAGSMAVSLHLASP
--LSAGLFHRAILMSGSATNHFDIDN------LFWTRKLARELGCPMY-----DPTDVVE
CLRNETWTRIVEVCKAWETYQ-------------LVNMKWNYE------------IDGHF
LHNHPTELIKEGNFN-KVPLLISFTA--NEFDYNANVHLENQ----------HLLHDFAS
NFVDYAPELFLYR------HDAQIGEKLKDFYLG---DNTTEINSENIENFGQIFSDAYI
GHGVHRLVQLASHFT---------------------PVYYTRMDYVGDQSL---------
SAPLNGE----NKPVGVGHADDLHYVLPGYWYGPLMAA--NDS--DVFMM-----ERLTS
WFTHFAKTGTPLNSTD------------IWPPCNST-------VLKMLYNGVVTQVGSP-
GYSNRYAVWDKLFPTAAQGGGAALKLSFAVAIATGVASRLIGKLM---------------
------------------------------------------------------------
------------------------------------------------------------
------------------------------------------------------------
------------------------------------------------------------
------------------------------------------------------------
------------------------------------------------------------
------------------------------------------------------------
------------------------------------------------------------
------------------------------------------------------------
------------------------------------------------------------
------------------------------------------------------------
------------------------------------------------------------
------------------------------------------------------------
------------------------------------------------------------
-------

#GB10820
M-----------------------------------------------------------
-------------------------------------YMLKLSYILLFLGFVKFSWQDKQ
------------------------------------------------------------
------------------VPKVSTFTG-NIRGYYKKSRSDRLYEAYEGIP----YAQSPV
GKFRFQPPRPIK--KWSKDLSATKKSSVCMQYLMTFTTHGN-------------------
-----------RVKGSEDCLYINIYVPVR---NNR------------KPL-LPVMFWIHG
GAFQFASGN--EAN-ETLFMDRN--IVFVAINYRLGPFG------------------FLS
TGDI-----VVPGNMGLKDQSMALRWVFNNIKSFGGNPNKITIFGMSAGGASVHYHYLSP
--MSAGLFKRGISISGVAFCPWAQTK----HAPEKAKKLGALMKCRTD-----NTKKMID
CLQSRPARIIAQAVGDFMFWLY------NPFTPFGPVVETYGSN--------------PF
ISNSPINIINNGQVY-DVPWISGVVS--KEGLYTAAEFVDNAK----------LLWHLND
HWDEIAPYLLDFNYTIP-LDQHRQVAKKIKNYYLRSGPIN----YDKVESIIQMMSDRLF
NIDFEKAVRLQARIN-------------------KSPVWTYYYSYRAEHSV---------
SEILSGG-STTD--YGVCHGDDIFLTLNS-IISNVTK-----P-QDLAMQ-----QLLIN
FYTSFAIQGIPYIDE----------ASWPSLNPNDP-------DFRYLHIVNFTNIKMEV
NNNFANKSFWKTIPFNENKLN---------------------------------------
------------------------------------------------------------
------------------------------------------------------------
------------------------------------------------------------
------------------------------------------------------------
------------------------------------------------------------
------------------------------------------------------------
------------------------------------------------------------
------------------------------------------------------------
------------------------------------------------------------
------------------------------------------------------------
------------------------------------------------------------
------------------------------------------------------------
------------------------------------------------------------
------------------------------------------------------------
-------

#GB15327
M-----------------------------------------------------------
----------------------------------------KLLFLVLLSSLVTFGWTLED
------------------------------------------------------------
------------------APRVKTPLG-AIKGYYKISGNGKQYEAYEGIP----YALPPV
GKFRFKAPQKIP--AWIGELSATKFGFPCLQYTQLPVNPRD-------------------
-----------KIEGAEDCLYLNVYVPAD---RTP------------SQS-LPVIFWIHG
GAFQFGSGI--PMG-AKYLMDSD--VIFVTINYRLGILG------------------FLS
TEDE-----VVPGNMGLKDQSMALRWVSENIEWFGGNPKRITLIGLSAGGASVHYHYLSP
--LSAGLFQGGISISGTALNCWTQTE----NSLEKAKQVGAFMGCPTR-----NVKEMIR
CLRYRPARAIVETLANFMRFYY------NPFTPFGPVTEKVNNDS----------NSLPF
IDRTPIEIINSGDVQ-DVPWVTGVTS--EEGLYPVAEFIAKPE----------ALKLLDE
NWDLIAPYFLDYNYTIP-KEKHVEVARLIRNYYFESNKID----ETTLKHLIDVASDRFF
ITDGEKAARMQAKVN-------------------RQPVWFYYYTYKGAHSI---------
SEIMSG--TSNK--YGVCHADDAYMVVDTPFLASTTT-----T-NDIKMQ-----KVLID
FWVSFVNNGVPNVNS----------VQWPRLNPNEK-------SLHYLHIAGPGKIQMDS
STNFGREDFWNSINFNENKLHTSDTLKEEL------------------------------
------------------------------------------------------------
------------------------------------------------------------
------------------------------------------------------------
------------------------------------------------------------
------------------------------------------------------------
------------------------------------------------------------
------------------------------------------------------------
------------------------------------------------------------
------------------------------------------------------------
------------------------------------------------------------
------------------------------------------------------------
------------------------------------------------------------
------------------------------------------------------------
------------------------------------------------------------
-------

#PjapPDE
M-----------------------------------------------------------
---------------------------------------TFHARFLTILVFATGIFANNP
------------------------------------------------------------
------------------FPTLEISTG-VLQGTYKTSYNGRKFSAFDGVP----YARPPV
GELRFEAPKEPY--NWTGTWIADT-NPLCIQSFVGVKELG--------------------
------------VSGEEDCLYLNIYVPREE--LSH------------KDN-LDVILHIHG
GAFMLGSGH--FYAGPEYLMDEE--VILVTINYRLGPFG------------------FLS
TEDE-----IQPGNNGLKDQVQALKWLRKNIKYFGGNPDSVTLTGMSAGGASVHYHYFSP
--LSKGLFHRGYSQSGTALNPWAFQE----ASLDKAKRLAVSVGCPID-----TSLNLIH
CLKSRSAYSITEAVKHFFGYGV------LPFSPFGPVIEKK-HD-------------GAF
ITEHPYKMLVNHQVA-DIPWITSVTE--REGIFPGAYFTDEP-------------SVLEA
DFYTIAPHALDYNYTIS-EAYKLSITDKIKKQYFKES--------INVHDFITLLGDRHF
KADAGISAKLQAKAN-------------------KSPVYFYLISYRGERSF---------
SELFTE--RTDD--LGTSHADDILYYLHYYALTSGKL-----SNADENMK-----SIFLE
FLVNFMRNGKPKISN----------IEWTPVN-NTN-------TLHYLHINSPEDMYMAT
DEDLGAQRFWSKLSLRENSNY--DEVKDEL------------------------------
------------------------------------------------------------
------------------------------------------------------------
------------------------------------------------------------
------------------------------------------------------------
------------------------------------------------------------
------------------------------------------------------------
------------------------------------------------------------
------------------------------------------------------------
------------------------------------------------------------
------------------------------------------------------------
------------------------------------------------------------
------------------------------------------------------------
------------------------------------------------------------
------------------------------------------------------------
-------

#ApolPDE
M-----------------------------------------------------------
-----------------------------------------FLKLFIFVATVGLASTADS
------------------------------------------------------------
------------------NPVVTVTQG-ALQGAWKTSAKGRDYASFQGVP----YAIPPT
GEYRFKEPQELT--SWDGTWNATEPLSACLQYDPFSDSI---------------------
-------------TGNEDCLYLNIHTPN----ISS------------DAS-LPVMVFIHG
GAFMYGEGS--VYD-PIYFMDYD--MVVITFNYRLGPLG------------------FLS
TADD-----VIPGNNGLKDQSFALHWVKNNIKMFGGNPDSITLTGCSAGGASVHYHYLSQ
--LSRDTFHRGIAFSGSAFDPWAFAV----KPVQNANTLASIVGCSSD-----TSTEILN
CLMDASAEDIVNAQNEMFDWKV------KLFSHFTPTIEAAEVE-------------DAF
LNKYPYQAAVDGDML-NVPLITAMNA--QEGLYPGAADLIY-------------LDEIES
QWSVVARDLFKYNDTLS-STLWSDVAAKIKEEYFGDETVS----EDTFSQLVEALTDRLF
IMDIGRLAEIHALKS-------------------GQATYVYKYSYRATTSL---------
SNLLAN--NEED--YGVCHCDDVLHIFNYPYIDARTD-------TDLQMI-----YNLCE
MIYTYASTGTPVMAGS--------DIEWLPVTSGDS-------EINYLEIFSPNSTEMKS
SSDFGRRSFWDNLGIIENKNYN-ATLIAEL------------------------------
------------------------------------------------------------
------------------------------------------------------------
------------------------------------------------------------
------------------------------------------------------------
------------------------------------------------------------
------------------------------------------------------------
------------------------------------------------------------
------------------------------------------------------------
------------------------------------------------------------
------------------------------------------------------------
------------------------------------------------------------
------------------------------------------------------------
------------------------------------------------------------
------------------------------------------------------------
-------

#CG6917
M-----------------------------------------------------------
------------------------------------NYVGLGLIIVLSCLWLGSNASDTD
D-----------------------------------------------------------
------------------PLLVQLPQG------KLRGRDNGSYYSYESIP----YAEPPT
GDLRFEAPEPYK-QKWSDIFDATKTPVACLQWDQFTPGAN--------------------
-----------KLVGEEDCLTVSVYKPKNSKRNS-----------------FPVVAHIHG
GAFMFGAAW--QNGHENVMREGK--FILVKISYRLGPLG------------------FVS
TGDR-----DLPGNYGLKDQRLALKWIKQNIASFGGEPQNVLLVGHSAGGASVHLQMLRE
--DFGQLARAAFSFSGNALDPWVIQK----GARGRAFELGRNVGCESAE----DSTSLKK
CLKSKPASELVTAVRKFLIFSY------VPFAPFSPVLEPSDAP-------------DAI
ITQDPRDVIKSGKFG-QVPWAVSYVT--EDGGYNAALLLKERKSG-------IVIDDLNE
RWLELAPYLLFYRDT-KTKKDMDDYSRKIKQEYIGNQRFD----IESYSELQRLFTDILF
KNSTQESLDLHRKYGK-------------------SPAYAYVYDNPAEKGI---------
AQVLANR---TDYDFGTVHGDDYFLIFENFVRDVEMR------PDEQIIS-----RNFIN
MLADFASSDNGSLKYG---------ECDFKDNVGSE-------KFQLLAIYIDGCQNRQH
VEFP--------------------------------------------------------
------------------------------------------------------------
------------------------------------------------------------
------------------------------------------------------------
------------------------------------------------------------
------------------------------------------------------------
------------------------------------------------------------
------------------------------------------------------------
------------------------------------------------------------
------------------------------------------------------------
------------------------------------------------------------
------------------------------------------------------------
------------------------------------------------------------
------------------------------------------------------------
------------------------------------------------------------
-------

#CG17148
M-----------------------------------------------------------
--------------------------------------SIFKRLLCLTLLWIAALESEAD
------------------------------------------------------------
------------------PLIVEITNG------KIRGKDNGLYYSYESIP----NAEHPT
GALRFEAPQPYS-HHWTDVFNATQSPVECMQWNQFINENN--------------------
-----------KLMGDEDCLTVSIYKPKKPNRSS-----------------FPVVVLLHG
GAFMFGSGS--IYGHDSIMREGT--LLVVKISFGLGPLG------------------FAS
TGDR-----HLPGNYGLKDQRLALQWIKKNIAHFGGMPDNIVLIGHSAGGASAHLQLLHE
--DFKHLAKGAISVSGNALDPWVIQQ----GGRRRAFELGRIVGCGHTN----VSAELKD
CLKSKPASDIVSAVRSFLVFSY------VPFSAFGPVVEPSDAP-------------DAF
LTEDPRAVIKSGKFA-QVPWAVTYTT--EDGGYNAAQLLERNKLTG-----ESWIDLLND
RWFDWAPYLLFYRDAKKTIKDMDDLSFDLRQQYLADRRFS----VESYWNVQRMFTDVLF
KNSVPSAIDLHRKYGK-------------------SPVYSFVYDNPTDSGV---------
GQLLSNR---TDVHFGTVHGDDFFLIFNTAAYRTGIR------PDEEVIS-----KKFIG
MLEDFALNDKGTLTFG---------ECNFQNNVNSK-------EYQVLRISRNACKNEEY
ARFP--------------------------------------------------------
------------------------------------------------------------
------------------------------------------------------------
------------------------------------------------------------
------------------------------------------------------------
------------------------------------------------------------
------------------------------------------------------------
------------------------------------------------------------
------------------------------------------------------------
------------------------------------------------------------
------------------------------------------------------------
------------------------------------------------------------
------------------------------------------------------------
------------------------------------------------------------
------------------------------------------------------------
-------

#MperMFE4
M-----------------------------------------------------------
------------------------------------KNTCGILLNLFLFIGCFLTCSASN
------------------------------------------------------------
------------------TPKVQVHSG-EIAGGFEYTYNGRKIYSFLGIP----YASPPV
QNNRFKEPQPVQ--PWLGVWNATVPGSACLGIEFGSGSK---------------------
------------IIGQEDCLFLNVYTPKLPQENSA------------GDL-MNVIVHIHG
GGYYFGEGI--LYGPHYLLDNND--FVYVSINYRLGVLG------------------FAS
TGDG-----VLPGNNGLKDQVAALKWIQQNIVAFGGDPNSVTITGMSAGASSVHNHLISP
--MSKGLFNRAIIQSGSAFCHWSTAE----NVAQKTKYIANLLGCPTN-----NSVEIVE
CLRSRPAKAIAKSYLNFMPWRN------FPFTPFGPTVEVAGYEK--------------F
LPDIPEKLVP----H-DIPVLISIAQ--DEGLIFSTFLGLENG-----------FNELNN
NWNEHLPHILDYNYTISNENLRFKTAQDIKEFYFGDKPIS----KETKSNLSKMISDRSF
GYGTSKAAQHIAAKN-------------------TAPVYFYEFGYSGNYSY---------
VAFFDPKSYSRG--SSPTHGDETNYVLKVDGFTVYDN-----E-EDRKMI-----KTMVN
IWATFIKSGVPDTENS--------EIWLPVSKNPAD-------LFRFTKITQQQTFEARE
QSTMAIMNFGVAYHYQNILNLMCQMT----------------------------------
------------------------------------------------------------
------------------------------------------------------------
------------------------------------------------------------
------------------------------------------------------------
------------------------------------------------------------
------------------------------------------------------------
------------------------------------------------------------
------------------------------------------------------------
------------------------------------------------------------
------------------------------------------------------------
------------------------------------------------------------
------------------------------------------------------------
------------------------------------------------------------
------------------------------------------------------------
-------

#NlugCXE
M-----------------------------------------------------------
----------------------------------AVKWEMVGLAWAALLAFASFSAADNS
------------------------------------------------------------
------------------VPVVHDTASGDLSGKFLTLTPNRTIEAYLGIP----YAQPPI
GSRRFKDPEPFG--KWLGTFNGTKEPTKCLQVNGFLPGKP--------------------
------------VEGSEDCLYLNVYTPSRNGVG------------------YPVMVFIHG
GGFVDGDGTSGFYGPDKLLLTKD--IILVTIHYRLGFLG------------------FAS
LDDG-----DFAGNYGLKDQSLALKWVKENIAKFGGDGDKVTVVGESAGAASAHFHILSP
--QSQGLFQRAILLSGTADCPWAVST--AHQNGNLTAKMASLVNCSADT----SATELLE
CLRKVEGSEFLIHNEKFQTVWKG---YSVPIVIFRPTIESHSGN--------------AF
ITQESYKSQSK------KPMMIGATS--DEGALVLAILKRDKTRSL-----ESALSEFDK
RFTEIMPVEGDFLDDPDHK---ERAEKIKTEYFGN-STIS----NETLPQLTKLYSDTYF
LNGIKSTLSRHEGEK-----------------------YVYKFGYEGSYSI---------
SQLLSGD-PTYR--NGVCHADDLFYLFPMKPFLGLRVG--SETEKDKEIS-----AKFVD
LITNFVIEGNPNSKS---------EPSIWTPSS--K-------DVDFLSISTEGNFEMKK
NFPGA-------------------------------------------------------
------------------------------------------------------------
------------------------------------------------------------
------------------------------------------------------------
------------------------------------------------------------
------------------------------------------------------------
------------------------------------------------------------
------------------------------------------------------------
------------------------------------------------------------
------------------------------------------------------------
------------------------------------------------------------
------------------------------------------------------------
------------------------------------------------------------
------------------------------------------------------------
------------------------------------------------------------
-------

#CG6414
M-----------------------------------------------------------
---------------------------------SKDAGLWSIRVILLCICIQWSDGRNSQ
------------------------------------------------------------
------------------CLHVRLSHGGWLIGRHLTTHNGRHMRAFMGVP----YAEPPL
DDLRFRPPVPKA--PWEGERLAIKDAPICLQRDPFRRDMI--------------------
------------LEGSEDCLYLNVYTPERPRTN----------------GSLPVMVWFHG
GGWQCGSGISSFYGP-DFLLDHD--IVLVSANFRLGPLG------------------FLS
TETL-----DCPGNNGLKDQLEVLHWVRANIASFGGDPNSVTVFGESAGGASVTYHMLSE
--KSRGLLHRGIAQSGTYFNPWAQPAH-KGVAAGRATKLAQIVGCGNAG----EWPEKLE
CLRKKPAEDIVASLYDMFVWDF------DPMIPFPPVVEPEHDG--------------AF
LTVAPRQAAKP-HGL-QLPLMVGATA--EEGLLKTAALLNLP----------QLLAEFKS
QFEQVLPVVLNYDHHDDSVR-QTITQRIESFYFKSGHDYD----KANHQNLTDLISDGWF
VAGIDEYLRLRMSQED------------------VAPTYVYLFDHKGAASF---------
TEIFKGG-RNEF--YGACHAEELQYLFPIGRELFVSA---VPTQKDLELR-----ELMLH
LWVSFAKTGNPNPTNVS------FHLPNWSPAS-SY-------PVEFARLGTKM-EDSAS
IFRLENELMQHRVDFWRDLQPHLPASHAHNEL----------------------------
------------------------------------------------------------
------------------------------------------------------------
------------------------------------------------------------
------------------------------------------------------------
------------------------------------------------------------
------------------------------------------------------------
------------------------------------------------------------
------------------------------------------------------------
------------------------------------------------------------
------------------------------------------------------------
------------------------------------------------------------
------------------------------------------------------------
------------------------------------------------------------
------------------------------------------------------------
-------

#GB11403
M-----------------------------------------------------------
------------------------------------AQYRRVLIFCLLSCIYFFEHVTTD
------------------------------------------------------------
------------------EPIVKIKNG-TLLGLTLKTRKGREIAAFRGIP----YALPPL
EKLRFEPPKPAA--AWNDVRSAKEDANICVQRNIYIYQEE--------------------
------------IVGDEDCLYLNVYTPKLPTENDK------------LKGRYPVMIWFHG
CGWICGAGHSEFYNP-KFLLDHD--LVLVTVNYRLGPLG------------------FLS
TEDT-----VCPGNNGLKDQSLSIRWVHENIAAFGGDPNSVTIFGESAGGASVHYHMISN
--LTKGLIHRAISQSGNGHCLWTLTR--PGLAKKKAAKVAELLGCPSN-----DSKQLVD
CLRKKKAIDIIATDRAFQIFGY------CPMIPFRPVIEPVHPG--------------AF
LTEDPAISSKNGRML-DIPWMTGITS--QEGSLVAPALYGRNN--------GALIKKLNK
DFSNIAPITLLYEDTCSKDKQKRMTSEIRKFYFGD-GPID----TSTRFKVIDMYSDAWF
NHAAYTSVRNYLAKQ-------------------SSPVYYYYLAYKGSASF---------
SIIF-GD-PNND--YGVSHADELQYLFPVGEQLFKNI---SLSKQDHKMV-----DIITN
LWYNFAKFGNPTPEVSE------DIPIKWKPVR-TQ-------ALEYLHIGQDN-IRMSE
NLISERMKFWESLPVRSGLEDGGSKYRGKEEL----------------------------
------------------------------------------------------------
------------------------------------------------------------
------------------------------------------------------------
------------------------------------------------------------
------------------------------------------------------------
------------------------------------------------------------
------------------------------------------------------------
------------------------------------------------------------
------------------------------------------------------------
------------------------------------------------------------
------------------------------------------------------------
------------------------------------------------------------
------------------------------------------------------------
------------------------------------------------------------
-------

#TmolJHE
M-----------------------------------------------------------
-----------------------------------KLNVFVLISLHICFTLESVSTYAPK
------------------------------------------------------------
------------------SPIVYTKYG-PAIGLTEVSRSKREFMSFRGIP----YAKPPV
GELRFAAPEPPE--PWNFAINATQNGPICIQKNYFFSDPK--------------------
------------VEGTEDCLYLNVYVPKVKG-----------------TALLPVMVFIHW
GGFLAGRGTSDYFGPEYIMDKD---VILVTFNYRLGVFG------------------FFT
TLDD-----FAPGNYGLKDQVMALKFVQETIECFGGDKNRVTIFGQSAGGGSVSLHLVSP
--LSRGLFQQAISQSGVALDLWAKPLN-PLQVQITAALATFAGCQAQLA----NRADLLK
CLREVDAQKLAETADKFKYFSI------EPLTPYTLVTENKTAAN----------P-NPF
LEKQPLSYLQDEEFL-KVPWIVGNVQ--DEGILRVAQLVRQPE----------TLKALND
NFKTLITQLLALQVSVG-ENTTSLYDNMINFYLG-GKSSIDVNDPKSVQGFIDLYTDRSF
TYGTYQTAILQSQKGH-------------------TPIWMYNFDYRGQYSY---------
GDQFAATTDDINFNWGVSHCDDLLYLFKSPALFPDLE----KES-DLKMS-----EALVT
MWTNFAIHGTPDPFNSLQ---WNSLNFNNTEEIKGS-------NLKFLNMTGSSK-TKTI
EFKLQRGFYPERMQFWANQNLAENFPGLG-------------------------------
------------------------------------------------------------
------------------------------------------------------------
------------------------------------------------------------
------------------------------------------------------------
------------------------------------------------------------
------------------------------------------------------------
------------------------------------------------------------
------------------------------------------------------------
------------------------------------------------------------
------------------------------------------------------------
------------------------------------------------------------
------------------------------------------------------------
------------------------------------------------------------
------------------------------------------------------------
-------

#CG8425JHE
M-----------------------------------------------------------
--------------------------IQQRMLQLLLLGQLLAGPGPFCAALATVDQLTVC
------------------------------------------------------------
------------------PP----SVG-CLKGTNLQGYQSERFEAFMGIP----YALPPI
GDLRFSNPKVMP--KLLGMYDASAPKMDCIQKNYLLPTPV--------------------
------------VYGDEDCLYLNVYRPEIR------------------KSALPVMVYIHG
GGFFGGSAGPGVTGPEYFMDSGE--VILVTMAYRLGPFG------------------FLS
TQDA-----VMSGNFGLKDQNLALRWVQRNIRFFGGDPQRVTIFGQSAGGVAAHMHLLSP
--RSHGLFHRVISMSGTANVPFAI-AE-QPLEQARLLAEFADVPDARNL----STVKLTK
ALRRINATKLLNAGDGLKYWDV------DHMTNFRPVVEEG--LE----------V-DAF
LNAHPMDMLAQGMPT-SIPLLLGTVP--GEGAVRVVNILGNET----------LRQSFNL
RFDELLQELLEFPASFSQDRREKMMDLLVEVYFQ--GQHE--VNELTVQGFMNLISDRGF
KQPLYNTIHKNVCHTP-------------------NPVYLYSFNYQGPLSY---------
ASAYTSANVTG--KYGVVHCDDLLYLFRSPLLFPDFQ----RNSTEAKVI-----HSFVD
YFVHFAKFGKPRNSESLT---PCS--IEVLQSRPDG-------ICDYHEFANAPDAYQGF
EVHVASEFQTDRVNLWSHILNEK-------------------------------------
------------------------------------------------------------
------------------------------------------------------------
------------------------------------------------------------
------------------------------------------------------------
------------------------------------------------------------
------------------------------------------------------------
------------------------------------------------------------
------------------------------------------------------------
------------------------------------------------------------
------------------------------------------------------------
------------------------------------------------------------
------------------------------------------------------------
------------------------------------------------------------
------------------------------------------------------------
-------

#CG8424
M-----------------------------------------------------------
--------------------------------------LFAGFGVLLFVAVAVGDSLDVC
------------------------------------------------------------
------------------LE----DMG-CMRGTLMPGYQSGEFEAFMGIP----FAQPPV
GPLRLKNPVPNE--PWEGVLDAGAAKDSCIQRSYFAKEWG--------------------
------------LMGVEDCLYLNVYRPKNR-----------------AEDKLPVMVYIHG
GGFFSGSAHPMASGPEYLMDTNK--VVMVTMNYRLGPFG------------------FLS
TGDE-----HMPGNFGFKDQRLALQWIQKHIATFGGDPKKVTVLGHSAGGISAHLHMISP
--NSKGLFQNSMSLTGTMFLSAMKILK-DPLSQARRLGKELAIDQAESL----SSQDLAE
ALRNVCPKKLLVSVDSLKVWDN------MPHLTTLPVLEAP---S----------P-DAF
LVEDPLDAHRAGRIN-QMPWILSLSSRAGEGSLFIMRAFINPK----------LRAEFNE
NFLEHMALLLNLPEG----TPVQMVSEILDAYDF--KGDS--LNNDTMLKLAEISGDFNF
YYPIYETISSYVTYANLE----------------ENPLFIYIFEFAGLNSI---------
TKFFAGTTDDY--GLGAVHMDDGLHTIRIPVSFDDFP----KDSEDAKVI-----QRMSS
LMTDFAKTGVFHEES------ICK----VSDFKEQG-------MCNYLHFGGNKEK---Y
LEDIRNSITLTAFPIWKKLFA---------------------------------------
------------------------------------------------------------
------------------------------------------------------------
------------------------------------------------------------
------------------------------------------------------------
------------------------------------------------------------
------------------------------------------------------------
------------------------------------------------------------
------------------------------------------------------------
------------------------------------------------------------
------------------------------------------------------------
------------------------------------------------------------
------------------------------------------------------------
------------------------------------------------------------
------------------------------------------------------------
-------

#GB18720
M-----------------------------------------------------------
------------------------------------------------------------
------------------------------------------------------------
-----------------------------------------QESSIKGVP----YAEPPV
NFLRFSPPRSPE--PWRGTRESQEFAPVCPQVVPKLQDEMKPVRYEYLER----------
-------LLPYLKNQSEDCLYLNIYTPHQPEGQK-------------TLRKYPVMVFIHG
ESFEWN---SGNPYDGTILAAYG-NVVFVTINFRLGILG------------------FLR
PGIR----DDTASNFGLLDQIAALLWLRENIAEFGGDPNSITLVGHGTGAIFANLLLISP
VANKKGLFRRAILMSGSALSADAIGK----APLQITKQVAHALHCPTT-----TDSDLAI
CLRGQDVDTLLNVKIHKPSYVP----------AFAPLIDN------------------AV
IPDKPYNLMKNPQMFDRFDLMYGVTE--SEKYHLLSPVDL----------------MHGM
SEGQRDAVLKEHAKATHELEAELILSKILEQYGDFSPGFQGEYMLKNRDLVLEALSDSGT
VAPLIMAANLHSRANP--------------------NSYMYVFAHPKATQE---------
YSGQQRK--------YTVHSEELPYLLGAPLDGLRGR----YDIGETLFS-----EAIMN
WWCSFAYIGNPNVKAISKRYPYMRNGLKELSQYDIDWPEYDPQNQRYLN-LTIPPSTGMQ
YRLAEMQFWNEHLPKMLLHPGKDIPLPIRPKGPRPQILDIADGIGKYANASRDYDTYGSR
LVTLSSLINSRLIPSPKNSISTTSEIATSPQSLEEEAIAQPSAPKSSSVIAMLTGFGALF
LLINFTACLYLYCKKQETKMKGAGVKRRASQKEAKSDRYENHYGELGYKSDSKPDLNDVI
KNDKAYDNNSNFGRRSKLSRQSSGSTIDTHIKVREWIQQEIVHRCSPRFLRKTRETLQKE
HQDKLTKQQEEEKEKKRLEEELSKERKEEARYDKDPTLIVRPGKKSKVPKVSVAIDATPA
ARTESILNQMPIELAKGVEPGVDPFDNSIDYPMIDPSQLQTAPQVVVIEHHHSKSDPLPM
ENVLKSVKPNFSTPRIYESDSGSTSSLYAKINPKLKSRLPRPELNREDQTEDIYMKMGPK
LTTFGVNCPPPPADTCGDINVTCREPSPEERECVSPEEALRTIKRRNYPKVLPDIEKRRS
LPAPSSLFASKQGAGSLKDYRSGFRSCSSSHQPPQPPPRTFGPSKSLEFAEESENQSETE
TIVTNLHVGSLLRRGQDYSAKNNSDPSIIDSLDDGRMDNRSSRVQSGGGSMDTIYSSNAM
CHPGHEIGQPIFQSVGKDIGNPIALLQAGIGNPNWYKSTPTGNDTCIGTASSEPRITIRE
VERQPQFGGSNWDTRIPGPEPRIVITPRVGNLLGQNQSLNRTVVNLSASGTTPDERLENR
EIKSSAPHESSSRSNSKPRKEPRIIITARDTKGSTSSSSSLKQPKIIIKPTSSLQRSRDH
HRNIPKVSAIPPPLEQSCQSDKPSGEQREKPPLKEKPKITRIPSFSRRAEEPQGGTERGA
IPSYPEKAEVVHRVEAVASGKVVNVTVACDGKSSIPTLQRKEGEKCSSVESGAGPLNTIK
KKPAGKK

#GB10066_nlg1
MRTSSSSRKRKRKQVFSPILDPIQTLPPSLDDRLVEPVLSRCSARPVHRRRRWRWPEDDE
FEGTVWRDVCEDGGGRWRRNGGREWSEGRGDGGSKKCLAALVVLLGLLCGQWCGGGAEAL
AGS---------------------------------------------------------
----------------QKYSTRTVRTRYGTLRGVE-DRSATSVETYYGVP----YATPPI
GALRYMPPVTPT--PWRGTKLADTVPPACPQRPPEPDSS------LPRSKRAYLERL---
--------APMLANQSEDCLYLNLYVPKTP--------------HGSTPDLLPTLLLIHG
DSYSWG---AGNSFDGTALAAYG-RLIVVSINFRLGVLG------------------FLK
TGPKGS----AQGNYGLMDLVAGLHWLHENLGAFGGDPDRLTLFGYGTGAALANFLAVSP
-MVKE-LVERVVLLGGSALSPWAIQRD----PLTVKHHVAQQTGCPGNVE----ADDIAP
CLRLRSLEDLLSVHLDPPRFTSGFAPFVDGAVMPPPINQPTAS-------------SSGL
MPLVPGPGTEFANFG-DRDLMLGLTS--EEAWVNLTDED-----------------LQNG
LNETRRDRILRTYVRNTYRYHLHEIYSTLRNEYTDWERGEQS-PLAICDGLLSLLGDGQV
AAPLLRLALLHSASGGR--------------------GYFLHFQLGE-------------
------RPS--------QRGEEVPYLLGIPLLRGEIASI-LIGQANYTSADENLSKLLVH
YLANFVRRGDPNGASPLTSGSDGLPT--SPP-----FWDSYDSINQLYLEAGRSTEMRSH
YRGHKMSLWLNLLPQLHRPG-YEISMRHHHLAET--ATLYEGVVRSQTLAQPLPPPPLPV
PSPTEPSSILSSVVSTTECTPNATVATTVPTTTHAPNAHPNLGPGPNNILKKLASNHYQN
YTTALSVTIGVGVFLLVLNIMIFAGIYYQRDRNSSRSSASAFANKKKEELLEAGCSGIEA
PSAKQRLSTLNLMDSPSSSPPPHKAKLAQELELQLQEFQCSPPPGGGKRGVLEPPLYTRS
PCVQRTRTPSPCVDATTARMDDDEDEDDDDEDEDDDDDDDEDEDENGGNSSDDNDDENLP
EPPPPPKVPAPNVNLSCPGILRQPGTPGSAKKRVQIQEISV-------------------
------------------------------------------------------------
------------------------------------------------------------
------------------------------------------------------------
------------------------------------------------------------
------------------------------------------------------------
------------------------------------------------------------
------------------------------------------------------------
------------------------------------------------------------
------------------------------------------------------------
-------

#GB13939
M-----------------------PLP----------------CQPAARKRP--------
-------------------------LATRSSSGSRTCLALIIAIV-LLGRRGSRAATQIR
YAS---------------------------------------------------------
----------------RIVETKSGQIR-GILQDLN-SKHLDPVEVFRGIP----YAAPPV
GDLRFRPPISPI--PWDGIKLADSFGAVCPQHFPDISNDTAALLQMPLGRYQQLKRL---
--------YMFLTNQSEDCLFLNLYIPGSG--------------SRGLEAPYAVMAYVHG
ESFEWG---TGNIYDGSVLASAG-HVIVITLNYRLGILG------------------FLR
TRPYPDRTPGSGGNLALKDIAMGLRWVRENIAAFGGDPTKITLIGHDTGAALVNLLLLAP
-YGKG-LFHRVVLSSGSALSPWASVHD----PNDLRLKVGEQIGCS-TEN----DEDIAD
CLRGVPLRELMAVELPEIRFVPRIGPGLPVDQNNPDPGLDMER-------------ASDT
FIKVP--------------LILGVST--TESNLGFNEND-----------------IQYG
FEEDHRNRILRTFIRNAYVYHLNEIFSAVRNEYTDWDKPILH-PIIIRDSTMEALSDGHT
VAPLMRIAFYHARRGAK--------------------TYFYHFSHQT-------------
------KESGMLQRLGSIRGEDISYIFGLPLVGGG-----AFFSRNYSRQDQTVAEAVLT
FFTNFAKTGNPNEPHKIESVDYGTPK--EKTRYRGLTWEQYETGIQQYLTIAMKPKMKSH
YRGHKMAVWLNLIPQLHRPGDDDVSMRHHHFRERG-DHFYAGPVRDEWYT------PLPL
VGTTKASASSTTACSTTTGDDSITEDITPILDDSEDDAE---------LLQRLASRHYYS
TTTALAITVGVGCILLVLNMLIFAGIYYQRDRDKKRAAMDCTPNGQ-ESLPMTTRSSIKA
PDSPR----------PAQEPPPSYTTLA------------------------------RS
PSIQEHQQ---IVQSQSTEVDEQFK----------------SEQKAGHGTSNAIHKDPIP
-PKPPTRTTSS---------LSTASGTNTIKKRVQIQEISV-------------------
------------------------------------------------------------
------------------------------------------------------------
------------------------------------------------------------
------------------------------------------------------------
------------------------------------------------------------
------------------------------------------------------------
------------------------------------------------------------
------------------------------------------------------------
------------------------------------------------------------
-------

#GB18836
M-----------------------------------------------------------
--------------------------------------ELFLILVCLIAPPTLSLSIKSK
LNP---------------------------------------------------------
----------------RVVQTRYGEVQ-GVVRSFEYAKFLKPIDVYLGIP----YATPPI
GGNRFSPTKASS--PWEGVRLSDSVGPVCPQKLPDISNEQEALERMPKGRLEYLKRL---
--------LPHLRNQSEDCLYLNIYAPAMG-------------MADNNSRKHPVLLYIHG
ESYDWG---SGNPYDGSVLASYT-DQVIVTMNYRLGVLG------------------FLN
AN-MAPQTKARVANYGLMDQIAALQWVNEHIALFGGDPNNVTLMGQGTGAACVHFLAISP
TVVRG-LFKRAILLSGSALSSWAVVED----PVSYALKLAKAVNCTIPNDLFKNNELIVD
CLRDRSLEELMKVNIQPPTFLSAFGPSVDGVVIKPDFQKDLLSY------MGPEFQGFGP
LPKKAEHGAPITSNN-KYDLLFGVTT--SEALWKFAERD-----------------VQQG
FEGERRDRIIRTYVRNAYVYHLTEIFYTVVNEYTDWERTVQH-PVNTKDACVQALSDAQF
VAPLVQTGDLFTLRHTKKPNNPHIAPIPESEKEPLPKTYFYVFDYQM-------------
------KDGDYPQM-GSVHGEELPFVFGAPLVDGFG-----HFPRNYTRSEVALSESIVQ
FFANFVRTGNPNVIDHHGRNDTLLPASREKSRFRSLTWDQYDPVHQKYLEIGMRPKMKNH
YRAHQLSVWLRLVPELHRAGMEDVDSRHNLFRGHSDPSLYDGSVR---------PDPLSR
ISEEFKRKNVTTEPPTTTDYNAATCVSYIQTTNLQNVNNTG-----IDTLANLDAAGYAA
YSTALSVTIAIGCSLLILNVLIFAGVYYQRDK--TRLEVKSLQQQ---QILNQQCG----
--------------------PRGFSELKQ-------------------------------
---PPPPH----------------------------------SHFPGG-GQVIVDVENEM
LRR---------------------------------------------------------
------------------------------------------------------------
------------------------------------------------------------
------------------------------------------------------------
------------------------------------------------------------
------------------------------------------------------------
------------------------------------------------------------
------------------------------------------------------------
------------------------------------------------------------
------------------------------------------------------------
-------

#GB18290
M-----------------------------------------------------------
-------------------------------------TSSILALLGLILATAS-----AE
LSS---------------------------------------------------------
----------------RIVRTKYGDLS-GVIVTLD--RHLEGVEVFRGVP----YASPPI
GSLRFMPPVSSA--LWHGVKVADKFGPVCPQRLPELS------DKMPKGRVEYLRRL---
--------LPYLRNQSEDCLYLNVYAPVQAG------------ARDGGGRRYPVIVFVHG
ESYEWS---SGNPYDGSVLASYG-GVVVVTINYRLGILG------------------FLN
AN-TDSHLRS-PANYGLMDQIAALHWVQENIGNFGGDPRNVTLIGHGTGAACVNFLMTSH
AVPDGLLFHRSVLMSGSALSPWALVRG----AANYALQVAKHLNCSWAAS---DSQALLR
CLREVPLNALVSVPVKGLEFAPAFGPSVDGVVIDPGDPEDQD--------FTLQVDTINT
LNNILLRKDVVAKLS-RYDLMIGVVR--SEAYFALTADD-----------------AQYG
IEADRRTKILREFVRNTYTYHQAEILATIINEYTDWERPVQH-PVNIKDETLEALGDANT
VAPATRTADLHSQSRRN--------------------SYLYVFDYQS-------------
------KFGDYPQKPGCIHGEDLPYFFGAPLVGGLS-----HWPKNYTRAEMALSESVIL
YLTNFARTGNP-----NEGTPDVGPMRPERTKLKNIDWIAYETVHKKYLSIELKSKLKNH
YRAHRLSFWLNLVPDLHKPGSDDVPRSHHLLD-------------------------TEQ
VPPRFIQRVPTTTRMTTAEVTLAERAHNFSTAAPSELT--------FEDSTVQPEGGFAA
YSTALSVTIAIGCSLLILNVLIFAGVYYQRDK--SNQHNCSKKRQENGQMPNNICGDLDT
KTAERH--------HIQHIPPPEFADLQNNT--------------------------CHV
PMPPPPPK----------------------------------NTKPGKPGQNLIISPNQL
QQESMAMSGGG----------TGTLKKGHNHQQQVMDELRV-------------------
------------------------------------------------------------
------------------------------------------------------------
------------------------------------------------------------
------------------------------------------------------------
------------------------------------------------------------
------------------------------------------------------------
------------------------------------------------------------
------------------------------------------------------------
------------------------------------------------------------
-------

#CG10339
M-----------------------------------------------------------
-----------------------------DCRANFLAYLAVFLHLVSDYCFVPVQCVDAP
F--------IHIPGN---------------------------------------------
---------------GVISGTYLKMFRTQN------------IKAYLGIR----YAH---
-ARRFQPPD-IELTPWKGIFNATVFQPDCWQNAMP-----SVGKETEQILKIIQSD----
-----SSAQDAERKYEENCLYLNVFVPDGLP----------------EINGYAVVVWIHS
GDFSTG---SPADVEPFQLVFKQ-KVIVVTFSYRLNIFG------------------FFT
TDDG-----EAQGNYGLMDQSAALYWVKKNINFFGGDSNRITLMGHDAGAVSVALHMTSG
-EWSKGGFHKAIIMSGNPLS--TVKMPY--EYEGSLDQVSSTFACPRR-----PTSMFIQ
CLKR-----IDAKRLSEN-LPQVS---------WGPVVDF-----------GLSNTSYPF
IENQPEILFKKGSYHR-VPVIIGVTD--MEEVLTLF---KDN-----LDTDISPSDLEGF
YTDIAVTDMHKLVRNYEWCSNYELISDAINFMYANDSDTDAK--KAN-KHIISAHTEKFY
ITPMQTFADLISN---------------------DSQVYSYLFRMRPRS-----------
VLQDLPSWISVPKYFDQIFVWGNPYMTN---SVDWKST-------DKKIA-----DIIMT
LWANFAKTSNPTKSN---------VYVKWNAMTPNND----SVLLIDES---FNTDNLLN
NQR--INFWRSLYPKILVFSADCCNSTFSGSGLVIATSVPILCTLSIIVNIF--------
------------------------------------------------------------
------------------------------------------------------------
------------------------------------------------------------
------------------------------------------------------------
------------------------------------------------------------
------------------------------------------------------------
------------------------------------------------------------
------------------------------------------------------------
------------------------------------------------------------
------------------------------------------------------------
------------------------------------------------------------
------------------------------------------------------------
------------------------------------------------------------
------------------------------------------------------------
-------

#GB18901
M-----------------------------------------------------------
-------------------------------RCPAWLFFALFPRFFAVLPVINSQRTHAR
QGLGREQPVVKISEQ---------------------------------------------
---------------GTVVGKEVFLSVTQK------------VIQYLGIP----YAQPPL
GKLRFTIPVTEPLPSWSGIRNATQFASSCQQMTNR-------LKLHEKIYKRLLPP----
-----DQVDPG---VSEDCLYLNIYTPDGK-----------------PDDGWPVMVWFHG
GDFNTG---TPAIWDASFFVNKH-KIMVVTVAYRLNILG------------------FFT
TTDA-----EAPGNYGMFDQIAALDWIQKKIKNFGGSPSNVIIYGHSSGAISVGLHLVS-
-PLSRGKFSKAIAMSGDAVS--SVGSPQ--TELPVVDIIAEKFGCYRQ-----PTSALME
CLRR-----VDVNILVRESSEIET---------WGPIVDH-----------TTNNSTEPF
LSMHPRDALDSGTLNS-VPLLVGYTN--NEQALAYIESLSNEN----ADGKLSFNKFEML
ITDEFVSLVQSPEDNSTCDLRPEMVAEAVLFFYKPHPPSKDQ--GVLRDRYLDLQTEKNF
AAGLTLLADKVSK---------------------EKLAFVYRFDYRPKTQS---------
IIKDVPEWAGVPHMFELPFVWGLPLLVN--SPVQWHFA-------DKKMA-----DVMMT
MLASFARVGNPSLS-----------NVKWESYTEEEP----GILIIDRN-IDMSNSNAID
YKA--LAFWNEYYPMVLEEARNNCCNITSQSIALRKPSYELVFSSFALSVIMFWYT----
------------------------------------------------------------
------------------------------------------------------------
------------------------------------------------------------
------------------------------------------------------------
------------------------------------------------------------
------------------------------------------------------------
------------------------------------------------------------
------------------------------------------------------------
------------------------------------------------------------
------------------------------------------------------------
------------------------------------------------------------
------------------------------------------------------------
------------------------------------------------------------
------------------------------------------------------------
-------

#CG3903
M-----------------------------------------------------------
--------------------------MHKLKYRDKLKWLLALLVLIGTCFIQTRGQTRDP
RFYSRPGVDYHWPNPGDPDYRTYTFNDRRYGHYQPNGYGANYPGRNPPGQYPQGMPNEDR
FRFDPNDPNARTQFPGVLAGWREDLQGKQRRDSLTLERDVFVTTNYGQVQGFKVYMYDNP
DPKSFYRPYHSTVDRVMGECSVFLGIPYALPPTFEGRFKPPRVHRGWQLLQAVDFGPACP
QPVRYTGATKGIMDMDEDCLYLNVYSPKTGAG---------------VAQKYPVMVYIHG
GEFIRG---ASNLFQGHILASFY-DVVVVTLNYRLGALG------------------FLS
TGDE-----NSPGNYGILDQAMALRWVYDNIEFFNGDRNSITLFGPGAGGASAGLLMVA-
-PQTRNIVRRVIAQSGSALADWALIQDKY-RAQNTSRVLGQLLGCSIE-----SSWKLVN
CLRTGRSFYELGNAEFSPQVGSFP---------WGPVLDHNFTLPGDDWYEGWREKDWRF
LTQTPETLIRAGKFNRNIQYMTGVTT--QEAAFFVA------------QNESLSP-YYEL
DGRFFDQKIREHVFRYNYTLNPNGVYEAIKYIYTFWPDPNNN--TIIRDQYINMLSDLYY
RAPVDQMVKLMLEQ--------------------KVPVYMYVLN----TTV---------
EALNLPQWRKYPHDIERYFLTGAPFMDTEFFPKKEHLQRNMWTDNDRNMS-----HFFMQ
TYTNFARYGNPTPQ-----------QVLGMHFQRAYQ----GEIRYLNINTTYNSSILLN
YRQTECAFWTQYLPTVIGVLVPTYPPTTEYWWEPKEPLQIAFWSMSVACFFLIVLVVICC
IMWRNAKRQSDRFYDEDVFINGEGLEPEQDTRGVDNAHMVTNHHALRSRDNIYEYRDSPS
TKTLASKAHTDTTSLRSPSSLAMTQKSSSQASLKSG--ISLKETNGHLVKQSERAATPRS
QQNGSTAKVASPPVEEKRLLQPLSSTPVTQLQAEPAKRVPTAASVSGSSRSTTPVPSARS
TTTHTTTATLSSQPAAQPRRTHLVEGVPQTSV----------------------------
------------------------------------------------------------
------------------------------------------------------------
------------------------------------------------------------
------------------------------------------------------------
------------------------------------------------------------
------------------------------------------------------------
------------------------------------------------------------
------------------------------------------------------------
------------------------------------------------------------
------------------------------------------------------------
-------

#GB12309
M-----------------------------------------------------------
---------------------------AAGTPYSSIGRICFCLCLFAITVICHEQISPGS
RYYSRDGVYVPLNGP-DHRTETYVYKDRRYG-YRPSYLDVVYK--------EHAKAPENR
YLY--EDTTSRFPLPGVLSGWREDLQGRERPDSKNLHRDVTVSTNYGQVQGFKVYLYDSP
QAR--HRPWNLPVERVTKHVNVFLGIPYAMPPTKEGRFKPPRPHKGWQLLQAVDWGPACP
QPSAYTGATKGIRDVDEDCLYLNIFTPSIDSG---------------LAQPYAVMFYIHG
GEFSHG---ASNLFPAHILAAFY-NVVVVSINYRLGVLG------------------FLS
TGDE-----NSPGNYGILDQAMALRWVYDNIKAFNGNPDAITLFGPGAGAVSAGLLMVA-
-PKTREMVSKVIAQSGSALADWGVIIDKY-RAQNTSRVYAEMLGCSIE-----SSWKLVQ
CLKNGRSFFELGNSELKPHIGMFP---------WAPVLDTNFTIP-DNWYEDWRASDWRF
FMETPEESIKNHRFRNNLAYMAGVTT--QEAAYLIY------------NNVTLARNQYII
DIELFEQKIWEFVLQYNYTLNSQGVYEAIKYMYTYWPDPKNI--THIRDQYINLLSDFHY
VAPFDKMAKLLIEK--------------------HVPTYLYVLN----TTV---------
EALRLPQWRSVSHDTELLWLTGAPFMDVEFFPQKWNLKRDMWTDNDRNMS-----HFFMQ
TYSNFAKYGNPTPS-----------QILGLHFDVAKP----GQLRYLNINTTFNSSILLN
YRQTESAFWSVYLPTVIGRLVPTYPPVTEYWWEPKQPLQIAFWSVSTACLLLIVLSVVCC
MLWRNAKRQSDHYYSGDILMVRD----DEPSEGIENITRTS-------KENIHEYRDMPP
IKSRIPRQN----EIKLQERLAHNRKFSSTPSLRSNSNTSLKDMR---------------
----SEGFVTSSPNGQPKLSKAMSQS---------------------------SLPKSKS
-------------------KTHLVQGIPQTAV----------------------------
------------------------------------------------------------
------------------------------------------------------------
------------------------------------------------------------
------------------------------------------------------------
------------------------------------------------------------
------------------------------------------------------------
------------------------------------------------------------
------------------------------------------------------------
------------------------------------------------------------
------------------------------------------------------------
-------

#NlugJHE
M-----------------------------------------------------------
-----------------------------------WCVVAVTLVLLVLVAQVYGLGKFKD
LDLD--------------------------------------------------------
----------------DVINAKTVIRSGIVYGNIFKFVGDDIFQAWTDIP----YAKPPT
GDQRYREADSEV--TWSEPRNVTAKKPERCLQYNFISDKYN-------------------
----------RVEGTEEACLMLSIYRYLGMVR----------------PRLGPVIVLLHP
GTYMYDFPFDPRRFAANLCCDF---FVTVVVNYRLAHTG------------------FLS
MHKN-----GVKANLGLLDQVAALKWVQRNIEAFYGDSNMVSLVGQSAGAAAVQLHLLSS
--MSRGLFRSAVSYSGSALVPWAIGG---DVGKKSLNFVRHNLNCTS-----LAITEIAE
CLRSISLNALFKEVTGRFNHPLFHDFQNMPLSPLGPVVDN------------------NF
LDDDPLILLRAGAVT-QMPYLFSFTD--SEGILPAAHLFEKEVP----------ETRVEN
EWNTLAPTILDYNYTMHHLLHEKFAERARKFYYPDYENGTKPPLFDNYGRFIKMLTDRLY
TTGIVEGARLQGVATKN------------------DSVYLYRYSYQGEFSF---------
SDQIFGSRQ----LFGPAHADDFMTYIANQFPVRN--------FADRVQK-----QMLTH
IFLGFIEFGWADLPQG------HTINDTFGLHFLVP-----MATTKQYFKGASHPQQKRN
ARGSRIVSYNHLPPSHLVAGSKKHESYT--------------------------------
------------------------------------------------------------
------------------------------------------------------------
------------------------------------------------------------
------------------------------------------------------------
------------------------------------------------------------
------------------------------------------------------------
------------------------------------------------------------
------------------------------------------------------------
------------------------------------------------------------
------------------------------------------------------------
------------------------------------------------------------
------------------------------------------------------------
------------------------------------------------------------
------------------------------------------------------------
-------

#PhilJHE
M-----------------------------------------------------------
-------------------------------------CTCKIISVKALLVLCN-AVFAKE
------------------------------------------------------------
------------------DPIVETKYG-IVEGKTAYSISGRPFYSFQGIP----YAKPPL
DNLRFKAPVEPN--KWPDIMKTKDNAPHCLQKNYLFSNPK--------------------
------------VIGSEDCLYLNVYSPKLRARRHA------------RKSLLPVMVFIHW
GGFFTGFSSSDYLGPEYIMDKN---VVLVTFNYRLGILG------------------FFS
TNDD-----AAPGNYGLKDQVAALKWVQSNIEYFGGDNEKVTIFGQSAGGASVNLHMFSP
--ESKDLFHQGISQSGTSLALWAKPLS-ETQLILARTQATFVGCK-DLE----NTTILVT
CLRNKTAENLVESGDKFKFFSI------DPLNVYLPSIEQKTESN----------P-NPF
ITKQPIDYIRSKEFY-KVPWILGLVT--DEGLIRAEAILRQPT----------TRTALNK
DFNKLMPELIALSMSTPSSNISRIWSKIKEYYFK-SLHEINITEPRNMKALINLYSDRSF
SYSTYQAALFHNLKGH-------------------DDIWFYNFNYTGQYSY---------
GDVFAATKEDINYDWGVSHCDDLLYLFNSSALFPEFE----NNN-DLIMI-----QTMTD
LWTNFAIYGHPTPSKTVQ---WPKLD-NLSHGMLDK-------NIYYMNINGSYKDSNPP
SLKMEKGFYKERFKFWEDIPLVENIEELKQMHIEM-------------------------
------------------------------------------------------------
------------------------------------------------------------
------------------------------------------------------------
------------------------------------------------------------
------------------------------------------------------------
------------------------------------------------------------
------------------------------------------------------------
------------------------------------------------------------
------------------------------------------------------------
------------------------------------------------------------
------------------------------------------------------------
------------------------------------------------------------
------------------------------------------------------------
------------------------------------------------------------
-------

#GassJHE
A-----------------------------------------------------------
----------------------------------------------------------EA
------------------------------------------------------------
------------------APEVEVAQG-RMRGAVVPSRLGRRIYAFRSIP----FAQPPV
GALRFMEPVPAG--PWEGVLDATNDGKFCVQKNYLVPPYP--------------------
------------VTGFEDCLYLNVYTPKLEP-----------------NAKLPVLVYIHG
GGFFAGSGASYFNGPQYLLDHD---LVFVTMNYRLGALG------------------FLS
SGDA-----RAPGNAGLKDQTEALRWVKRNIAAFGGDPGLVTIMGQSAGAASVHFHMLSP
--LSKGLFHRAISQSGSALASWAKTLD-PAPIALQ--QAHFLGCN--AT----GMDDALA
CLRRADASALTEAGHRFHVWDI------DPLTVFRPVVEAPARG--------------AF
LVDQPAVTMQMGDFA-HVPWLLGAVP--QEGVIRAIPILSNAT----------LAADLNQ
RWDELMPELMELDTSAPPEAVPALWRQISDFYFGNAQPHVSLEKP---QPFIDLYSDRGF
LHGFRRSIEMHARAGH-------------------KRLFVYEMAYRGRFSF---------
SMLFGGGLN----DYGVSHCDDLLYLLYAPALLP--------------------------
------------------------------------------------------------
------------------------------------------------------------
------------------------------------------------------------
------------------------------------------------------------
------------------------------------------------------------
------------------------------------------------------------
------------------------------------------------------------
------------------------------------------------------------
------------------------------------------------------------
------------------------------------------------------------
------------------------------------------------------------
------------------------------------------------------------
------------------------------------------------------------
------------------------------------------------------------
------------------------------------------------------------
------------------------------------------------------------
-------

#AaegJHE
M-----------------------------------------------------------
-----------------------------VLCGLVCGNKDAKQSVPNDSCEKQEPEVERA
------------------------------------------------------------
------------------DPRVCIADG-CLRGTFMKGYRTGLFEAFIGIP----FAQPPV
GKLRFANPVPVEPWREHGDYNASVEKSMCVQKNELLPVAA--------------------
------------AMGSEDCLYLNVYRPKIQN---T------------SKSVLPVMVYIHG
GGYFSGSASPGIVGPEYFMDTKR--VILVTIQYRVGVFG------------------FLA
TGDE-----VVPGNFGLKDQSLALKWVKRNIASFGGNPRLVTIFGQSAGAGSVHMHMISP
--LSEGLFSRAIVMSGNAIAPWNFPTK-DPLDLARRQAEAVGIPCAKNL----TSRQIVD
VLRNVDALALSDSISKLKPWSV------DPLTLYRPVVESPD-WS----------N-QAF
LVEDPRESWQKGNYQ-QIPWMTGYLS--NDGAVRAIAITTNQQ----------LLKDLNA
NITTLLPLLLEKETS-----AEFLMALKQRFFAN--SSNEQWITEKDAQQLIKLYTEAGF
LYPLHASVKQHVTSADTE----------------TAPVSLYKFSFQGPYSY---------
SMLYTANPDVH--NFGVVHCDELIYLFRSPLLFPDFA----HKSKEARMS-----HNLVK
FFIDFAINGVATPLKPYR---PCNSANEVYQSMD----------CDVLEFTNSADPEKPF
EVRVINGRDEDMFAFWKKYYF---------------------------------------
------------------------------------------------------------
------------------------------------------------------------
------------------------------------------------------------
------------------------------------------------------------
------------------------------------------------------------
------------------------------------------------------------
------------------------------------------------------------
------------------------------------------------------------
------------------------------------------------------------
------------------------------------------------------------
------------------------------------------------------------
------------------------------------------------------------
------------------------------------------------------------
------------------------------------------------------------
-------

#CfumJHE
M-----------------------------------------------------------
------------------------------------VSSVKSVAVALLVAVCGAASERLR
------------------------------------------------------------
----------------GAR--CARRRAG--CAARARAGG--DYASFLAVP----YAKQPL
AALRFQELQPAE--PWKGCRDATKPGPICPQRDLFYGPTMR-------------------
----------A-SEMSEECIHANVYMPLQYLPA------ASEGAAPRNRTLLPVLVYIHG
GGFGFG-SGDPDLHGPEYLMGD--NVVVITFNYRLGPFG------------------FLS
LNSS-----SVPGNAGLRDMVTLLRWVCRNARAFGGDPGDVTLAGQSAGAASAHILSLSE
--AARGLFKRAILMSGTSTRSFFSTSP--AYAQYVAQLFLTNLGING-----TDPEEVHR
LLIDTPIEKIIDAQNDLQDVIG--------ITVFVPVVES------------AHPGVEII
LDNDPEILQSQGRGK-DIPFLMGFTN--AECQTFRPRFES--------------IDIISR
IAEQPVLVMPPPAIYVTPLDELPNKIGQIVQRYFNGTPNLNK-------FIKLCSESYFV
YPTLKLAEMRAANGG--------------------APVYLYRFTYEADYSV---------
FQEGLRLK-----YRGTGHSEDLTLLFRANHVLGE------RAISP---RDHKMVDAMTT
YVTNFMLHSNPT-K----------GVAGWPAVKREK-----LQYQNIITPELVTT-EVSR
DLRDTMTFFDNIY----SSSS---------------------------------------
------------------------------------------------------------
------------------------------------------------------------
------------------------------------------------------------
------------------------------------------------------------
------------------------------------------------------------
------------------------------------------------------------
------------------------------------------------------------
------------------------------------------------------------
------------------------------------------------------------
------------------------------------------------------------
------------------------------------------------------------
------------------------------------------------------------
------------------------------------------------------------
------------------------------------------------------------
-------

#SexiCXE5
M-----------------------------------------------------------
-------------------------------------LYTLLCALCVCMNTVHAHQHKH-
------------------------------------------------------------
--------ETE---MKPTGPLTHSVSG-TFRGSWMETRRGRRFQAYRGIR----YAEPPV
GALRFQPPKLKL-QYE-GVVDASEEGPACPLPAPPTYYV---------------------
---------------DEDCLTVNVYTPIHNSTGP-----------------LPVIFFIHP
GGFYAMTGRS-DLAGPHYLLDRD--VVLVTINYRLGSLG------------------FMS
TGDA-----YAPGNNGMKDQVAALKWVQRNIAAFGGDPNLVTITGCSAGSISVILHMISP
--MAKGLFHRGIAMSASPLGKGLEAI---THQRHLAVRQAQILNCPTD-----NSSAIVD
CLMTKPWRELGDSLPKFWEFGP-----GDPVGLWGPVVEPDF-------------GQERY
LTINPLNAIKEGKMH-TVPLIVSQTT--DEFFWKAFPVLQNE----------TLLKTMNE
EWERIAPISFLLP----QENRALVVQKLKEVYLK---GKKLANDKQSEKALGQLYGDSII
GFGVHRLANLMCRHSK-------------------HPVWYSEFAYIGNNSH---------
YE-DSH-----GKPQGAAHHDDLLYLFTLSYQFPVISL--DS--KHSHVV-----DEMTA
LWYNFARYGDPNPRGD-----TPELGKLSWPAMTAA-------DRRYLHRGQRLEVRQN-
MFEDRFKIWDDLYPIQY-------------------------------------------
------------------------------------------------------------
------------------------------------------------------------
------------------------------------------------------------
------------------------------------------------------------
------------------------------------------------------------
------------------------------------------------------------
------------------------------------------------------------
------------------------------------------------------------
------------------------------------------------------------
------------------------------------------------------------
------------------------------------------------------------
------------------------------------------------------------
------------------------------------------------------------
------------------------------------------------------------
-------

#SexiCXE10
M-----------------------------------------------------------
------------------------------------------------------------
------------------------------------------------------------
-------------------VQVRVSEGLLEGEQVQNEYG-GSFYRFRGIP----YAQPPL
GDLRFKPPQPLK--PWQGVRQAKQFGTVCYQYNATN--P-G-------------------
----------LSNM-SEDCLYVNVYTPDIKP-----------------ATPLPVMVWIHG
GGFVWG-SGNDDLYGPEFLIRH--NVVLVTLNYRLEVLG------------------FLC
LDTE-----DIPGNAGMKDQVAALRWVKRNIANFGGNPDNITIFGESAGGGSVSYHLISP
--MSKGLFNRAIPQSGASTCFWAKAF----EPKEKAILLAKQLGFHS-----EDEKELYE
FFMNQPVENLVNLNLQVTTSQ---KS---YEIHFSVTSEK------------DFGQ-ERF
FYGDIIDGIQSNLHE-GVDIMTGYTK--DEYTISVSLGGP-------------LEDILAK
AQRYREAFTPKIIQNYGTISDQLEAARKLQKFYYKNERVS----MDNIDTLLNYIGVEMF
VHGVMLAAKLYS--KK-------------------NKVYFYKFNCFSERNV---------
FAHAFCVGYLTEGRSIVSHADELAYLFPVKLFSQK------VDRTSDTFK---LIDRVTK
LWTNFAKYGNPTPDD------S--LGVKWLPYTLAA------QDYMDIG-NKLVAGKSP-
-DKEELDFWESVHQQHLPKFSMLHK-----------------------------------
------------------------------------------------------------
------------------------------------------------------------
------------------------------------------------------------
------------------------------------------------------------
------------------------------------------------------------
------------------------------------------------------------
------------------------------------------------------------
------------------------------------------------------------
------------------------------------------------------------
------------------------------------------------------------
------------------------------------------------------------
------------------------------------------------------------
------------------------------------------------------------
------------------------------------------------------------
-------

#SexiCXE11
M-----------------------------------------------------------
------------------------------------------------------------
------------------------------------------------------------
----------------GEPIVEIEQGKIKG--KVLKNLDNFEYCSFKGIP----YAKPPV
GDLRFSVPQPPD--SWEG-IRDGTKD--CNTCAQFD--KET-------------------
-----------GVKGHEDCLYLNVYTPKCF---------------ADGDKKYPVMVFLHG
GGFLYGNGTDDTAHGPDYLIQK--EVVIVSINYRLGILG------------------FLS
LDR--K---EAPGNMGLRDQVEALKWVQKNISNFGGDPKSVTIFGISAGASSVELLLLSP
--LSKGLFHKAIAQSGSSLLHWAHK--------INIKQLAYKIPTLQGKV--ITDDDQ--
LLKYLKDMPTNELIMASMLVLSTEKARGGLHFGFVPTVE-------------KPGDWEPF
LSTPPYELLARGEFH-KVPYMSGFCS--REGLLMISHNK------------PTLDKF-VE
EKVFVDYLPFELDVSEKIE------TELKLKKNYLEAEKIYQ--DEDEYAIDFFSDVDFI
AGIYVSAKLISKHN---------------------APVFFYEFAYDG-------------
-NLNYLKKCYNIDRLGACHGDDGGYIVKSDKLDGP------I--TETDIA---VRDSMNQ
MWTNFARYGDPTP-S------VDTSLSTKWEPIADT-------GLACLVIDKELTMKYEV
YPQRMK-VFQELYEKKRTTCN---------------------------------------
------------------------------------------------------------
------------------------------------------------------------
------------------------------------------------------------
------------------------------------------------------------
------------------------------------------------------------
------------------------------------------------------------
------------------------------------------------------------
------------------------------------------------------------
------------------------------------------------------------
------------------------------------------------------------
------------------------------------------------------------
------------------------------------------------------------
------------------------------------------------------------
------------------------------------------------------------
-------

#SexiCXE13
M-----------------------------------------------------------
-----------------------------------------SLKLLLLLTIVGFVAAQGP
------------------------------------------------------------
------------------NPTIRVAHG-LLQGSWKVSTKGRSYASFQGVP----YARPPI
GKYRFREPQQLK--PWLGVWDATRPLPGCLQYDPFVKKI---------------------
-------------TGSENCLYVNVYTPK----MNP------------GAN-LPVLVFIHG
GAFMYGEGA--IYD-PIHLMDWD--MVVVTLNYRLGPLG------------------FLS
TGDE-----VAPGNMGLKDQSYALHWIKNNILMFGGNPDSITLTGCSAGGASVHYHYLSP
--LSRGTFNRGIAFSGSALTEWTHSI----KPAEKAKALSSIVGCPTN-----NNKEMMD
CLKYRPAEAIVNAQIDMFEWKV------HMFTPFSPVVEPRGVR-------------EPF
LQQYPYHATRSGQMM-NVPLITSVTS--EEGLYPGAAYQETPD----------LLADLEA
HWNQLAANIFEYNDTLP-LNQRDEVARKIKQHYLGGKPVS----QETYPQLIQALSDRLF
VADVGKTAQLHAAKS-------------------GQPTYVYRYAFRGTSSL---------
SNLMAH--NDKN--YGVSHGDDVLSIFSFPGMTQSE--------HDTAMI-----EALIN
MIYSYSTTGTPKLING--------GPVWEPVKPGSP-------ELNYLDILSPTKMEMKS
SSDFGQKAFWDSLGFNENENYR-EYLRDEL------------------------------
------------------------------------------------------------
------------------------------------------------------------
------------------------------------------------------------
------------------------------------------------------------
------------------------------------------------------------
------------------------------------------------------------
------------------------------------------------------------
------------------------------------------------------------
------------------------------------------------------------
------------------------------------------------------------
------------------------------------------------------------
------------------------------------------------------------
------------------------------------------------------------
------------------------------------------------------------
-------

#SexiCXE14
M-----------------------------------------------------------
----------------------------------------QWITCVLLLCVTAALADD--
------------------------------------------------------------
----------------EWREVKTAQGIVRG-----RKHPTEDIYTFYNIP----YATAPV
GVDKFKAPLHPP--VWLQPYDAIDKQVVCPQPTFPISDLQP-------------------
----------STLVQQENCLIANVFVPNTN------------------KKNLSVVVYVHG
GAFIMG---WGEMFKATQLMNK-KDIIIVNFNYRLGVHG------------------FLC
LGTED-----APGNTGMKDQVALLRWVQKNIASFGGNPDDVTIIGYSAGSASVDLLMLSK
--SAEGLFHRVIPESGGNLAAFSIQRD--P--VEIAKTFAKQLNFTN-----VDDIYALG
EFYKTAPLELLMSDPFFDRT--------DSTFMFSPCVERKM-------------GEETF
LAESPLTILKNGNYK-KLPVLYGFAE--MEGLLR--IDFFP---------------FWKE
KMNVKFSDFLPADLTFKSEEEREEVAHKIKRFYFGDKPVSED----NILEYVNFFSDVIF
TYPMLWATKLHVEAGN-------------------NQIYLYEYSFVD-------------
-EDVPIVPH--TNIRGANHCAQSMAIMDGKNITHI-----DESSATPEFQ--KMKKTMRE
IWYNFIKTGKPVPE--------GSSLPAWPAAGADR-------SPHMSLGQKIELR--GV
LLEERTRFWDDIYQRYYREPVAPPKPPPKPHSEL--------------------------
------------------------------------------------------------
------------------------------------------------------------
------------------------------------------------------------
------------------------------------------------------------
------------------------------------------------------------
------------------------------------------------------------
------------------------------------------------------------
------------------------------------------------------------
------------------------------------------------------------
------------------------------------------------------------
------------------------------------------------------------
------------------------------------------------------------
------------------------------------------------------------
------------------------------------------------------------
-------

#SexiCXE17
M-----------------------------------------------------------
--------------------------------------------SVFSVKWLVLWSLWAA
------------------------------------------------------------
----------------HLVRQPTDTLQVSNGPMRGSISPDGTFKSYLAIP----YATVP-
--HRFQAPGPEP--TWESTYDAVNENVRCTQS-VED--S---------------------
-----------FTVGTADCLSLNVFTPIDASP----------------DSNLPVMTFIHG
GGYFKG-SGNMIFYGPRYLVPK--GVILVTINYRLNIQG------------------FLC
LRIK-----ENPGNAAMKDQVAALRWVQRNIKKFGGDPDNVTIFGESAGAASVSFHLYSP
--MSKGLFHKAITQSGSALAAWAYQY----KPVYLASLLAKVMLYDS-----QDPHELYK
FFMTKSDDELILTRV--PRAE---GNTVISEILYTPCAEI------------PIEGEEAF
LSEPPFELLEKGAYN-KVPVMIGTNN--EEGLLIISMDNS--------------TMIPR-
---LEFEKSLPKNLEIPDKKTKQEVAAKLQKMYMEGDDI--S--MDSIVKISRWYGEPNL
NYPSLAETEMLLKSSD-------------------QPVYNYLFQYSGWRNI---------
PK--IFLPKQLKAADGATHADDIFYMFSH---EIF------ASNFEMKMI-----DHVTT
MWTNFAKYGDPTPEG------SS-LPIKWLRTNSST------PTSLVID-EEFHTAPLWY
N--NRIIYLRELYSKFRRKDTIILQ-----------------------------------
------------------------------------------------------------
------------------------------------------------------------
------------------------------------------------------------
------------------------------------------------------------
------------------------------------------------------------
------------------------------------------------------------
------------------------------------------------------------
------------------------------------------------------------
------------------------------------------------------------
------------------------------------------------------------
------------------------------------------------------------
------------------------------------------------------------
------------------------------------------------------------
------------------------------------------------------------
-------

#SexiCXE18
M-----------------------------------------------------------
----------------------------------------------KYGKKIVLFTLFAM
------------------------------------------------------------
----------------NLIDQPAPEITIEQGTLSGKISSDGSFFEYIGIP----YASTNS
S-TRFKAPHPPP--SWDGIYKAVDEIYQCPQT--SL--F---------------------
----------GIVVGTEDCLKINVYVPALA------------------KKPLPVMVYIHG
GAFLLG-SGGKFIYAPDFLVKE--DVILVTFNYRLGALG------------------FLC
LGIK-----EAPGNAGIKDQIAALRWVKKNIRAFGGDPDNVTVFGQSAGATSVSLLLVSK
--ATEGLFQKAIVQSGGSTSSWAINR----QPRWVASLIAKHLGYDT-----EDPNEIYG
IFSKIPYDKLIKARP--KKPL---GMYFDTQLLNYPCVEQ------------DIEGVEAV
ITDYPYNIFDS-NPK-NIPVIYGTTS--KEGMFLIPDDTK--------------ESLAA-
---RDAKYMIASDLLFPSEEEAANVSRMARTFYFGEKNIS----FEVQSAIIDLNTELYF
EVPSILESEALIKNIE-------------------SNVYNYYFNYSGGRNF---------
LK--FISG--FKNETGACHSDELFYLFKGNIWPFP------ISNDDKKMI-----HLMTK
MWTNFAKYGNPTP--------SDDLPVIWEPSTKDT------MKFLYID-QELKMGPIPN
P--KAYQLWKSIYEKYRKKIKPNDF-----------------------------------
------------------------------------------------------------
------------------------------------------------------------
------------------------------------------------------------
------------------------------------------------------------
------------------------------------------------------------
------------------------------------------------------------
------------------------------------------------------------
------------------------------------------------------------
------------------------------------------------------------
------------------------------------------------------------
------------------------------------------------------------
------------------------------------------------------------
------------------------------------------------------------
------------------------------------------------------------
-------

#SexiCXE20
M-----------------------------------------------------------
---------------------------------------KNYLKSMSSIKLLVLISLWVA
------------------------------------------------------------
----------------PLVPQPTAPIQLSGGLARGTVAPDGTYLQYFGIP----YATVT-
--HRFREAEPNP--KWEGEFDAHNEHIRCNQR-FFN------------------------
-----------RIMGVEDCLTVNVYTPMETS-----------------GHSLPVMVFIHG
GGFRDG-SGSPFIYGPKFLVKH--GVILVTVNYRVEVLG------------------FLC
LGIE-----EAPGNVGLKDQVQALQWVKRNIRAFGGDPDNVTIFGESAGAASVSYHLLSP
--MSKGLFNKAIMQSGSSLSPWALQF----EPLETASQLAREMGVTT-----RDPLEIYK
LFTNVTAEDLLSYRV--PRQT---GDIVQSQNIFVPCIEK------------KIHRVKQF
LPDSPYNLITRGKYN-KVPVIIGFNN--AEGLYFAGKENE--------------TTLAN-
---LDLFKALPRDLKFPSDKEKMETAEKVRQLYMGDDKFTTD--LSSLEKLARFEGDVGI
TYPVVATIDLLLRTLD-------------------KAVYAYKFSYDGLLNF---------
SK--LAFG--FRNTPGATHADEIFYLFSS---LTL------NGHLEKDFI-----EKFTT
LWTNFAKYGDPTPSS------SS-ILPRWEPAEAQR------PQVYVID-KESSVAPVWD
D--EGLLFWNQTYSMYRRTH----------------------------------------
------------------------------------------------------------
------------------------------------------------------------
------------------------------------------------------------
------------------------------------------------------------
------------------------------------------------------------
------------------------------------------------------------
------------------------------------------------------------
------------------------------------------------------------
------------------------------------------------------------
------------------------------------------------------------
------------------------------------------------------------
------------------------------------------------------------
------------------------------------------------------------
------------------------------------------------------------
-------

#SlituCXE13
M-----------------------------------------------------------
-----------------------------------------SLKLFLFLTVVGLVAAEGP
------------------------------------------------------------
------------------NPTIRVAHG-LLQGSWKVSTKGRSYASFQGVP----YARPPI
GKYRFREPQQLK--PWIGIWDATRPLPGCLKYDPFVKEI---------------------
-------------TGSENCLYVNVFTPK----MNP------------GAN-LPVVVFIHG
GAFMYGEGA--IYD-PSNLMDRD--MVVVTLNYRLGPLG------------------FIS
TGDE-----FAPGNMGLKDQSFALHWIKNNILMFGGNPDSITLTGCSAGGASVHYHYLSP
--LSRGTFHRGIAFSGSALTEWTHSI----KPAEKAKALSAIVGCPTN-----NNKEMMD
CLKYRPAESIVNAQIDMFEWKV------HMFTPFSPVVEPPGVR-------------EPF
LQQYPYHATRAGQMM-NVPLIASVTS--EEGLYPGAVYQESPD----------LLPDLEA
HWNQLAANIFEYNDTLP-LNRRDEVAQKIKQHYLGGKPVS----QETYPQLIQALSDRLF
VADVGKMAQIHAAKS-------------------GQPTYVYRYAFRGTSSL---------
SNLMAH--NEEN--YGVSHGDDVLSIFSYPGMVHNE--------KDSAMI-----EALID
MIYSYSTTGTPKLING--------GPVWEPVKPGSP-------ELNYLDILSPTQMEMKS
SSDFGQKAFWDSLGFNENENYR-EYLRGEL------------------------------
------------------------------------------------------------
------------------------------------------------------------
------------------------------------------------------------
------------------------------------------------------------
------------------------------------------------------------
------------------------------------------------------------
------------------------------------------------------------
------------------------------------------------------------
------------------------------------------------------------
------------------------------------------------------------
------------------------------------------------------------
------------------------------------------------------------
------------------------------------------------------------
------------------------------------------------------------
-------

#SlituCXE17
M-----------------------------------------------------------
---------------------------------------TSAAMSVFSVKWLVLWSLWAA
------------------------------------------------------------
----------------RLVRQPTVTLHISNGPVRGSISPDGSFKSYLAIP----YASVP-
--HRFQAPGPEP--TWESTYEAVNENVRCTQS-VED--S---------------------
-----------FTVGTADCLSLNVFTPIDASP----------------GSDLPVMTFIHG
GGYFKG-SGNMIFYGPRYLVPK--GVILVTINYRLNIQG------------------FLC
LRIK-----ENPGNAAMKDQVAALRWVRRNIRKFGGDPDNVTIFGESAGAASVSFHLYSP
--MSKGLFHKAITQSGSALAAWAYQY----KPVYLASLLAKVMLYES-----QDPHDLYK
YFMTKSDDELILTRV--PRAE---GNTVISEILYTPCAEI------------PIEGEEAF
LTEPPFELLEKGVYN-KVPVIIGTNN--EEGLLILSMDNS--------------TMIPR-
---LEFEKSLPKNLEIPDKKTKQEVAAELQTMYMEGDDI--S--MDSIVKISRWYGEPNL
NYPSLAETEMLLKTSD-------------------QPVYNYLFQYSGWRNI---------
PK--MFLSKQLKTAAGATHADDIFYMFSH---EIF------ASNFEMKMI-----DRVTT
MWTNFAKYGDPTPEG------SS-LPIKWLRTNSST------PTSLVID-EELHTAPLWY
N--HRISYLRELYSKFRRKDTNIVR-----------------------------------
------------------------------------------------------------
------------------------------------------------------------
------------------------------------------------------------
------------------------------------------------------------
------------------------------------------------------------
------------------------------------------------------------
------------------------------------------------------------
------------------------------------------------------------
------------------------------------------------------------
------------------------------------------------------------
------------------------------------------------------------
------------------------------------------------------------
------------------------------------------------------------
------------------------------------------------------------
-------

#SlituCXE18
M-----------------------------------------------------------
----------------------------------------------KCGKKVVLFTLFAM
------------------------------------------------------------
----------------NLVDQPAPEVSIEQGTLSGKISTDGSFFEYIGIP----YASTNS
T-TRFKAPHPPP--SWDGIYKAVDEIYQCPQT--SL--F---------------------
----------GIVVGTEDCLKINVYVPALA------------------KKPLPVMVYIHG
GAFLLG-SGGKFIYAPDFLVKE--DVILVTFNYRLGALG------------------FLC
LGIK-----EAPGNAGIKDQIAALRWVKKNIRAFGGDPDNVTVFGQSAGATSVSLLLVSK
--ATEGLFQKAIVQSGASTSSWAINR----QPRWVASLIAKHLGYDT-----EDPNEIYE
IFSKIPHEKLIKARP--KKPL---GMYFDTQLLNYPCVEK------------EIEGVEAV
VTDYPYNIFDS-NPK-NIPVIYGTTS--KEGMFLIPDDTK--------------ESLAA-
---RDAKYMIASDLLFSSEEEAANVSRMARKFYFGEKNIS----FEVQDTIIDLNTELYF
EIPSLLESEALIRNVE-------------------SNVYNYYFNYSGGRNF---------
LK--FISG--FKNETGACHSDEILYLFKGNIWPFP------ISKDDQKMI-----DWMTK
LWSNFAKYGNPTP--------NEDLPVKWEPSTKDT------MKFLYID-QELKMGPIPN
P--KAYQLWKNIYAKYRKKIKPNDF-----------------------------------
------------------------------------------------------------
------------------------------------------------------------
------------------------------------------------------------
------------------------------------------------------------
------------------------------------------------------------
------------------------------------------------------------
------------------------------------------------------------
------------------------------------------------------------
------------------------------------------------------------
------------------------------------------------------------
------------------------------------------------------------
------------------------------------------------------------
------------------------------------------------------------
------------------------------------------------------------
-------
