# Supplementary material for: Identification and Expression Patterns of Putative Diversified Carboxylesterases in the Tea Geometrid Ectropis obliqua Prout
Source: Front Physiol. 2017 Dec 18;8:1085. doi: 10.3389/fphys.2017.01085 (PMC5741679; doi:10.3389/fphys.2017.01085)
Supplement: Figure S1 — Sense probe control for in situ hybridization with biotin-labeled probes. [file DataSheet1.zip › Supplementary material/Table S4.xlsx]

## Sheet: Sheet1
	EoblCXE1	EoblCXE17	EoblCXE20	EoblCXE18	EoblCXE8	EoblCXE10	EoblCXE27	EoblCXE28	EoblCXE30	EoblCXE31	EoblCXE29	EoblCXE3	EoblCXE24	EoblCXE25	EoblCXE26	EoblCXE11	EoblCXE12	EoblCXE21	EoblCXE7	EoblCXE14	EoblCXE22	EoblCXE6	EoblCXE2	EoblCXE4	EoblCXE34	EoblCXE35	EoblCXE9	EoblCXE13	EoblCXE33	EoblCXE32	EoblCXE16	EoblCXE5	EoblCXE19	EoblCXE15	EoblCXE23
EoblCXE1		45	46	43	41	32	34	35	32	32	31	33	35	34	36	34	31	31	32	26	32	30	24	27	26	19	25	30	30	22	30	30	23	26	28
EoblCXE17			53	42	38	36	37	35	38	38	34	36	34	34	35	32	29	29	28	26	27	27	26	27	28	25	31	30	33	21	32	31	26	27	26
EoblCXE20				41	39	36	36	37	38	38	35	38	36	35	38	35	29	28	28	24	29	27	26	27	30	22	29	30	34	23	32	31	29	28	28
EoblCXE18					54	36	36	34	36	35	32	35	34	36	37	33	31	32	31	25	31	27	28	27	28	24	28	28	30	22	28	28	27	27	28
EoblCXE8						35	35	35	34	35	31	35	32	33	37	32	30	31	29	23	32	26	24	27	25	23	25	28	30	22	29	29	26	27	26
EoblCXE10							45	43	45	45	43	44	41	41	42	31	31	30	33	26	30	26	28	27	30	29	29	31	33	21	30	31	27	25	26
EoblCXE27								63	66	65	61	60	40	45	44	34	31	30	32	22	29	26	27	27	30	22	30	31	32	25	32	32	26	26	26
EoblCXE28									68	68	62	63	42	42	41	32	29	29	30	24	29	24	24	26	26	21	26	30	30	23	30	31	25	28	27
EoblCXE30										98	67	65	42	44	44	34	29	29	32	23	30	26	25	26	28	20	30	31	32	24	32	31	27	29	28
EoblCXE31											66	65	42	43	44	34	29	29	32	22	30	26	25	26	28	20	30	31	32	24	32	31	27	28	28
EoblCXE29												62	37	41	42	32	28	28	30	22	28	23	24	25	27	20	28	28	30	22	31	31	26	28	25
EoblCXE3													42	42	43	34	30	29	33	23	29	25	25	26	30	26	30	31	32	25	32	31	27	26	28
EoblCXE24														52	41	36	29	31	31	25	27	27	25	26	30	23	29	31	32	21	32	30	26	26	26
EoblCXE25															45	37	30	31	31	24	27	27	26	27	29	24	29	31	32	23	32	29	27	27	27
EoblCXE26																36	31	31	30	25	30	28	27	27	29	23	30	30	33	22	33	33	29	27	30
EoblCXE11																	28	29	31	22	29	25	24	27	29	14	28	27	31	23	29	28	27	26	30
EoblCXE12																		72	61	49	51	25	24	25	26	21	26	26	26	19	26	24	23	25	24
EoblCXE21																			63	50	55	29	25	25	28	22	28	26	28	20	26	24	23	25	26
EoblCXE7																				46	50	29	24	26	26	23	28	27	31	21	26	25	26	27	25
EoblCXE14																					45	28	22	22	23	18	25	23	22	14	20	24	19	23	22
EoblCXE22																						27	24	26	24	18	24	26	26	19	24	25	24	26	23
EoblCXE6																							22	23	25	18	24	24	23	19	24	23	21	23	24
EoblCXE2																								57	23	26	23	25	26	20	25	22	22	20	20
EoblCXE4																									23	23	24	25	27	20	25	25	21	23	22
EoblCXE34																										70	61	27	28	18	26	24	25	23	22
EoblCXE35																											66	20	22	13	20	19	16	15	14
EoblCXE9																												27	29	20	26	26	25	21	23
EoblCXE13																													33	24	32	30	23	24	24
EoblCXE33																														26	32	32	27	25	26
EoblCXE32																															24	23	19	19	19
EoblCXE16																																54	27	27	29
EoblCXE5																																	26	26	26
EoblCXE19																																		22	22
EoblCXE15																																			42
EoblCXE23
